# Supplementary material for: Identification and characterization of the kynurenine pathway in the pond snail Lymnaea stagnalis
Source: Sci Rep. 2022 Sep 16;12:15617. doi: 10.1038/s41598-022-19652-0 (PMC9481534; doi:10.1038/s41598-022-19652-0)
Supplement: Supplementary file 2 — Supplementary Information 2. [file 41598_2022_19652_MOESM2_ESM.xlsx]

## Sheet: L. stagnalis contig annotation
Supplementary Table 1: annotation and gene expression levels in CNS of contigs from L. stagnalis genome
L. stagnalis contigs			Homology association by BlastX						Functional annotation
Contig ID	Contig length (bp)	RNAseq TPM value in CNS	RefSeq protein ID B. glabrata	Gene symbol B. glabrata	RefSeq protein ID M. musculus	Gene symbol M. musculus	RefSeq protein ID H. sapiens	Gene symbol H. sapiens	GO Cellular component	GO Biological process	GO Molecular function	Kegg pathway
FCFB01000001.1	6275	0.0612934	XP_013071679	LOC106058735	NA	NA	NA	NA	NA	NA	NA	NA
FCFB01000003.1	29634	4.02561	XP_013079973, XP_013079974	LOC106065648	XP_006514269, XP_006514270, NP_001074525, XP_006514267, XP_006514271	Xpot	XP_016874237, NP_009166	XPOT	nuclear pore, nucleoplasm, nucleoplasm, cytoplasm, cytosol, cytosol, nuclear matrix	tRNA export from nucleus, tRNA export from nucleus, tRNA re-export from nucleus	tRNA binding, Ran GTPase binding	RNA transport - Homo sapiens (human)
FCFB01000008.1	18455	0.84405	XP_013071679	LOC106058735	NA	NA	NA	NA	NA	NA	NA	NA
FCFB01000010.1	7107	0.00901965	XP_013092901, XP_013092900	LOC106076624	XP_017174855	Gm46731	NA	NA	NA	NA	NA	NA
FCFB01000012.1	12121	0.0105771	XP_013079458	LOC106065228	NA	NA	NA	NA	NA	NA	NA	NA
FCFB01000013.1	13712	0.0934986	XP_013079830, XP_013079829	LOC106065540	XP_006503420	Zmym1	NP_001276020, XP_016857850	ZMYM1	nucleoplasm, cytoplasm	regulation of transcription from RNA polymerase II promoter	RNA polymerase II transcription factor activity, sequence-specific DNA binding, DNA binding, zinc ion binding, protein dimerization activity
FCFB01000014.1	8727	0.146907	XP_013079458	LOC106065228	NA	NA	NP_659802, XP_011514215, XP_011514213	FAM200A	nucleoplasm, cytoplasm, integral component of membrane	regulation of transcription from RNA polymerase II promoter	RNA polymerase II transcription factor activity, sequence-specific DNA binding, DNA binding, protein binding
FCFB01000016.1	12141	0.0158395	XP_013079458	LOC106065228	NA	NA	NA	NA	NA	NA	NA	NA
FCFB01000018.1	32720	0.00195913	XP_013068925	LOC106056659	NA	NA	NA	NA	NA	NA	NA	NA
FCFB01000022.1	3109	0	XP_013093204	LOC106076942	NA	NA	NA	NA	NA	NA	NA	NA
FCFB01000023.1	11382	0	XP_013068925	LOC106056659	NA	NA	NA	NA	NA	NA	NA	NA
FCFB01000025.1	5156	0	XP_013068925	LOC106056659	NA	NA	NA	NA	NA	NA	NA	NA
FCFB01000026.1	7158	0	XP_013068925	LOC106056659	NA	NA	NA	NA	NA	NA	NA	NA
FCFB01000032.1	21883	0.609302	XP_013076657	LOC106062890	NA	NA	NP_001013694	C17orf97		protein arginylation
FCFB01000035.1	1634	0	XP_013094615	LOC106078310	NA	NA	NA	NA	NA	NA	NA	NA
FCFB01000037.1	8769	0	XP_013084808	LOC106069656	NA	NA	NA	NA	NA	NA	NA	NA
FCFB01000040.1	9529	0	XP_013086491	LOC106071011	NA	NA	NA	NA	NA	NA	NA	NA
FCFB01000041.1	3205	0	XP_013086491	LOC106071011	NA	NA	NA	NA	NA	NA	NA	NA
FCFB01000043.1	7271	0.00881621	XP_013071679	LOC106058735	XP_006516485	Gm31679	NA	NA	NA	NA	NA	NA
FCFB01000045.1	25747	0.60749	XP_013084930	LOC106069747	XP_017167906	Gm45975	XP_016879460, XP_016855167	LOC105371409
FCFB01000047.1	3614	0.19511	XP_013094341	LOC106078129	NP_898911, XP_017176594	Zbed5	NP_443155, XP_011512585, XP_011512588, XP_011512586, XP_011512589, XP_011512590, XP_011512587, XP_016865720	ZBED9	nucleoplasm, cytoplasm	regulation of transcription from RNA polymerase II promoter, DNA integration	RNA polymerase II transcription factor activity, sequence-specific DNA binding, DNA binding
FCFB01000049.1	21034	19.2911	XP_013073874	LOC106060510	XP_006504406, NP_444496, XP_017176099, XP_006504408, XP_006504407	Gtf2ird2	NP_001003795	GTF2IRD2B	nucleus, nucleoplasm, cytoplasm	transcription, DNA-templated, regulation of transcription from RNA polymerase II promoter, multicellular organism development	RNA polymerase II transcription factor activity, sequence-specific DNA binding, DNA binding
FCFB01000052.1	10968	5.5406	XP_013073172	LOC106059994	XP_006516502	Gm36375	NP_001073869, XP_006722929	PLIN4	lipid droplet, cytosol, plasma membrane, intracellular membrane-bounded organelle			PPAR signaling pathway - Homo sapiens (human)
FCFB01000054.1	3207	0.0199884	XP_013093970	LOC106077811	NA	NA	NA	NA	NA	NA	NA	NA
FCFB01000055.1	2784	0	XP_013083469	LOC106068587	NA	NA	NA	NA	NA	NA	NA	NA
FCFB01000061.1	6836	0	XP_013067861	LOC106055911	NA	NA	NA	NA	NA	NA	NA	NA
FCFB01000067.1	7809	0	XP_013086910	LOC106071366	NA	NA	NA	NA	NA	NA	NA	NA
FCFB01000070.1	2205	0	XP_013071679	LOC106058735	NA	NA	NA	NA	NA	NA	NA	NA
FCFB01000078.1	4187	0	XP_013076174	LOC106062451	NA	NA	NA	NA	NA	NA	NA	NA
FCFB01000079.1	13033	0.565626	XP_013078720	LOC106064661	XP_011243982, NP_997652	Krt78	NA	NA	NA	NA	NA	NA
FCFB01000080.1	2251	0.313252	XP_013093969	LOC106077810	NA	NA	NA	NA	NA	NA	NA	NA
FCFB01000081.1	12314	0.00520567	XP_013071679	LOC106058735	NA	NA	NA	NA	NA	NA	NA	NA
FCFB01000082.1	7827	0	XP_013070875	LOC106058045	XP_006521177	Krt78	NA	NA	NA	NA	NA	NA
FCFB01000086.1	27275	6.85799	XP_013078800	LOC106064737	NP_848716	Imp4	NP_001307234, NP_219484, NP_001307233	IMP4	fibrillar center, nucleoplasm, nucleolus, small-subunit processome, Mpp10 complex	rRNA processing, rRNA processing, rRNA processing	protein binding, snoRNA binding, rRNA primary transcript binding	Ribosome biogenesis in eukaryotes - Homo sapiens (human)
FCFB01000088.1	4548	0.0140947	XP_013078912	LOC106064833	XP_011247261	Qrich2	XP_016880695, XP_005257785, XP_016880696, XP_011523646	QRICH2
FCFB01000093.1	2644	0.218201	XP_013080942	LOC106066457	XP_011245519, XP_011245516, XP_011245520, XP_011245518, XP_011245517	Lcor	NA	NA	NA	NA	NA	NA
FCFB01000094.1	3723	0.034436	XP_013066080	LOC106054650	XP_017174440	Gm20997	NP_001243454	ZNF74	nucleoplasm, actin cytoskeleton	transcription, DNA-templated, regulation of transcription, DNA-templated, multicellular organism development	DNA binding, transcription factor activity, sequence-specific DNA binding, RNA binding, metal ion binding
FCFB01000095.1	2194	0.0292173	XP_013085515	LOC106070219	XP_006500774	Ogfr	XP_016885617	LOC105369189
FCFB01000104.1	2705	0.0473957	XP_013063282	LOC106052438	NA	NA	NA	NA	NA	NA	NA	NA
FCFB01000105.1	1207	2.76167	XP_013063282	LOC106052438	NA	NA	NA	NA	NA	NA	NA	NA
FCFB01000109.1	4032	0.031797	XP_013087574	LOC106071901	XP_017168316, NP_001034789, XP_017168314, XP_017168317, NP_853522	Pkd1l3	NA	NA	NA	NA	NA	NA
FCFB01000110.1	17147	5.04313	XP_013064087	LOC106053156	XP_006520327, NP_001028389, XP_006520329, XP_006520328	Prickle1	XP_016874328, NP_001138353, XP_011536248, NP_001138355, NP_694571, XP_011536249, XP_016874329, XP_016874327, NP_001138354	PRICKLE1	nucleus, cytosol, cytosol, nuclear membrane	neural tube closure, protein import into nucleus, protein import into nucleus, positive regulation of protein ubiquitination, positive regulation of proteasomal ubiquitin-dependent protein catabolic process, aorta development, negative regulation of transcription, DNA-templated, Wnt signaling pathway, planar cell polarity pathway, Wnt signaling pathway, planar cell polarity pathway, coronary vasc…	protein binding, zinc ion binding	Wnt signaling pathway - Homo sapiens (human)
FCFB01000112.1	3968	0	XP_013096858	LOC106080092	NA	NA	NA	NA	NA	NA	NA	NA
FCFB01000115.1	8682	0	XP_013065492	LOC106054250	NA	NA	XP_016883039	LOC101929060
FCFB01000116.1	2649	0	XP_013071679	LOC106058735	NA	NA	NA	NA	NA	NA	NA	NA
FCFB01000123.1	6297	0	XP_013088613	LOC106072721	NA	NA	NA	NA	NA	NA	NA	NA
FCFB01000134.1	23978	34.3504	XP_013063298, XP_013063328, XP_013063305, XP_013063312, XP_013063319, XP_013063292	LOC106052449	NP_001298003, NP_001074654	Flnc	NP_001120959, NP_001449	FLNC	cytoplasm, cytosol, cytosol, cytoskeleton, plasma membrane, focal adhesion, sarcoplasm, Z disc, sarcolemma, costamere	cell junction assembly, muscle fiber development	protein binding, cytoskeletal protein binding, ankyrin binding, actin filament binding	MAPK signaling pathway - Homo sapiens (human), Focal adhesion - Homo sapiens (human), Salmonella infection - Homo sapiens (human), Proteoglycans in cancer - Homo sapiens (human)
FCFB01000135.1	28577	15.4217	XP_013063312	LOC106052449	XP_017173922, NP_001277350, NP_034357, XP_011245851, XP_006527974	Flna	XP_011529432, NP_001104026, NP_001447, XP_011529429, XP_011529431, XP_011529433, XP_011529430	FLNA	extracellular region, nucleus, nucleolus, cytoplasm, cytosol, cytosol, plasma membrane, cell-cell junction, focal adhesion, actin cytoskeleton, actin cytoskeleton, membrane, Z disc, cortical cytoskeleton, extracellular matrix, Myb complex, filamentous actin, neuronal cell body, dendritic shaft, perinuclear region of cytoplasm, extracellular exosome, apical dendrite	platelet degranulation, adenylate cyclase-inhibiting dopamine receptor signaling pathway, negative regulation of transcription from RNA polymerase I promoter, formation of radial glial scaffolds, cerebral cortex development, platelet activation, regulation of cell migration, actin cytoskeleton reorganization, cell junction assembly, protein localization to cell surface, negative regulation of pro…	G-protein coupled receptor binding, RNA binding, signal transducer activity, protein binding, transcription factor binding, potassium channel regulator activity, Rho GTPase binding, Ral GTPase binding, kinase binding, small GTPase binding, mu-type opioid receptor binding, Fc-gamma receptor I complex binding, protein homodimerization activity, ion channel binding, cadherin binding, SMAD binding, R…	MAPK signaling pathway - Homo sapiens (human), Focal adhesion - Homo sapiens (human), Salmonella infection - Homo sapiens (human), Proteoglycans in cancer - Homo sapiens (human)
FCFB01000137.1	5843	4.37737	XP_013063328	LOC106052449	NP_001298003	Flnc	NP_001120959	FLNC	cytoplasm, cytosol, cytosol, cytoskeleton, plasma membrane, focal adhesion, sarcoplasm, Z disc, sarcolemma, costamere	cell junction assembly, muscle fiber development	protein binding, cytoskeletal protein binding, ankyrin binding, actin filament binding	MAPK signaling pathway - Homo sapiens (human), Focal adhesion - Homo sapiens (human), Salmonella infection - Homo sapiens (human), Proteoglycans in cancer - Homo sapiens (human)
FCFB01000138.1	13121	2.68703	XP_013063305, XP_013063298, XP_013063312, XP_013063328, XP_013063292, XP_013063319	LOC106052449	NP_001298003, NP_001074654	Flnc	NP_001449, NP_001120959	FLNC	cytoplasm, cytosol, cytosol, cytoskeleton, plasma membrane, focal adhesion, sarcoplasm, Z disc, sarcolemma, costamere	cell junction assembly, muscle fiber development	protein binding, cytoskeletal protein binding, ankyrin binding, actin filament binding	MAPK signaling pathway - Homo sapiens (human), Focal adhesion - Homo sapiens (human), Salmonella infection - Homo sapiens (human), Proteoglycans in cancer - Homo sapiens (human)
FCFB01000151.1	3839	0.0166977	XP_013090946	LOC106074672	NA	NA	NA	NA	NA	NA	NA	NA
FCFB01000152.1	5694	0.0112579	XP_013084506	LOC106069396	XP_017168524, XP_017168523	Gm33691	NA	NA	NA	NA	NA	NA
FCFB01000154.1	5532	0	XP_013076657	LOC106062890	XP_017170801	LOC102639700	XP_016867092, XP_016867095, XP_016867091, XP_016867094, XP_016867090, XP_016867093	LOC101927353
FCFB01000159.1	28166	2.20306	XP_013063351	LOC106052496	NP_776290	Slc41a1	XP_005245126, NP_776253	SLC41A1	plasma membrane, plasma membrane, integral component of membrane, basolateral plasma membrane, protein complex	cellular magnesium ion homeostasis, magnesium ion transport, magnesium ion transport, sodium ion transmembrane transport, divalent metal ion transport, cellular response to magnesium ion, magnesium ion transmembrane transport, magnesium ion transmembrane transport	magnesium ion transmembrane transporter activity, magnesium ion transmembrane transporter activity, substrate-specific transporter activity, substrate-specific transporter activity, magnesium:sodium antiporter activity, divalent inorganic cation transmembrane transporter activity
FCFB01000165.1	5836	0.043936	XP_013092506, XP_013092505	LOC106076198	XP_006505037, NP_031642	Cav1	NP_001744	CAV1	Golgi membrane, Golgi membrane, acrosomal membrane, intracellular, endosome, endoplasmic reticulum, endoplasmic reticulum membrane, lipid droplet, plasma membrane, plasma membrane, integral component of plasma membrane, caveola, focal adhesion, focal adhesion, cilium, cell cortex, membrane, endocytic vesicle membrane, cytoplasmic vesicle, early endosome membrane, VCP-NPL4-UFD1 AAA ATPase complex,…	negative regulation of transcription from RNA polymerase II promoter, MAPK cascade, inactivation of MAPK activity, angiogenesis, vasculogenesis, response to hypoxia, negative regulation of endothelial cell proliferation, negative regulation of cytokine-mediated signaling pathway, response to ischemia, regulation of the force of heart contraction by chemical signal, triglyceride metabolic process,…	receptor binding, patched binding, structural molecule activity, protein binding, cholesterol binding, peptidase activator activity, enzyme binding, protein kinase binding, protein binding, bridging, protein complex scaffold activity, identical protein binding, ion channel binding, protein heterodimerization activity, Rac GTPase binding, nitric-oxide synthase binding, ATPase binding, inward recti…	Endocytosis - Homo sapiens (human), Focal adhesion - Homo sapiens (human), Bacterial invasion of epithelial cells - Homo sapiens (human), Proteoglycans in cancer - Homo sapiens (human), Viral myocarditis - Homo sapiens (human)
FCFB01000166.1	17818	0.0359763	XP_013092506, XP_013092505	LOC106076198	XP_006505037, NP_031642	Cav1	NP_001744	CAV1	Golgi membrane, Golgi membrane, acrosomal membrane, intracellular, endosome, endoplasmic reticulum, endoplasmic reticulum membrane, lipid droplet, plasma membrane, plasma membrane, integral component of plasma membrane, caveola, focal adhesion, focal adhesion, cilium, cell cortex, membrane, endocytic vesicle membrane, cytoplasmic vesicle, early endosome membrane, VCP-NPL4-UFD1 AAA ATPase complex,…	negative regulation of transcription from RNA polymerase II promoter, MAPK cascade, inactivation of MAPK activity, angiogenesis, vasculogenesis, response to hypoxia, negative regulation of endothelial cell proliferation, negative regulation of cytokine-mediated signaling pathway, response to ischemia, regulation of the force of heart contraction by chemical signal, triglyceride metabolic process,…	receptor binding, patched binding, structural molecule activity, protein binding, cholesterol binding, peptidase activator activity, enzyme binding, protein kinase binding, protein binding, bridging, protein complex scaffold activity, identical protein binding, ion channel binding, protein heterodimerization activity, Rac GTPase binding, nitric-oxide synthase binding, ATPase binding, inward recti…	Endocytosis - Homo sapiens (human), Focal adhesion - Homo sapiens (human), Bacterial invasion of epithelial cells - Homo sapiens (human), Proteoglycans in cancer - Homo sapiens (human), Viral myocarditis - Homo sapiens (human)
FCFB01000167.1	8373	0.0153118	XP_013086020	LOC106070621	NP_031642, XP_006505037	Cav1	NP_001744	CAV1	Golgi membrane, Golgi membrane, acrosomal membrane, intracellular, endosome, endoplasmic reticulum, endoplasmic reticulum membrane, lipid droplet, plasma membrane, plasma membrane, integral component of plasma membrane, caveola, focal adhesion, focal adhesion, cilium, cell cortex, membrane, endocytic vesicle membrane, cytoplasmic vesicle, early endosome membrane, VCP-NPL4-UFD1 AAA ATPase complex,…	negative regulation of transcription from RNA polymerase II promoter, MAPK cascade, inactivation of MAPK activity, angiogenesis, vasculogenesis, response to hypoxia, negative regulation of endothelial cell proliferation, negative regulation of cytokine-mediated signaling pathway, response to ischemia, regulation of the force of heart contraction by chemical signal, triglyceride metabolic process,…	receptor binding, patched binding, structural molecule activity, protein binding, cholesterol binding, peptidase activator activity, enzyme binding, protein kinase binding, protein binding, bridging, protein complex scaffold activity, identical protein binding, ion channel binding, protein heterodimerization activity, Rac GTPase binding, nitric-oxide synthase binding, ATPase binding, inward recti…	Endocytosis - Homo sapiens (human), Focal adhesion - Homo sapiens (human), Bacterial invasion of epithelial cells - Homo sapiens (human), Proteoglycans in cancer - Homo sapiens (human), Viral myocarditis - Homo sapiens (human)
FCFB01000169.1	4089	0.0783843	XP_013092922, XP_013092506, XP_013092505	LOC106076648, LOC106076198	NP_031642, XP_006505037	Cav1	NP_001744	CAV1	Golgi membrane, Golgi membrane, acrosomal membrane, intracellular, endosome, endoplasmic reticulum, endoplasmic reticulum membrane, lipid droplet, plasma membrane, plasma membrane, integral component of plasma membrane, caveola, focal adhesion, focal adhesion, cilium, cell cortex, membrane, endocytic vesicle membrane, cytoplasmic vesicle, early endosome membrane, VCP-NPL4-UFD1 AAA ATPase complex,…	negative regulation of transcription from RNA polymerase II promoter, MAPK cascade, inactivation of MAPK activity, angiogenesis, vasculogenesis, response to hypoxia, negative regulation of endothelial cell proliferation, negative regulation of cytokine-mediated signaling pathway, response to ischemia, regulation of the force of heart contraction by chemical signal, triglyceride metabolic process,…	receptor binding, patched binding, structural molecule activity, protein binding, cholesterol binding, peptidase activator activity, enzyme binding, protein kinase binding, protein binding, bridging, protein complex scaffold activity, identical protein binding, ion channel binding, protein heterodimerization activity, Rac GTPase binding, nitric-oxide synthase binding, ATPase binding, inward recti…	Endocytosis - Homo sapiens (human), Focal adhesion - Homo sapiens (human), Bacterial invasion of epithelial cells - Homo sapiens (human), Proteoglycans in cancer - Homo sapiens (human), Viral myocarditis - Homo sapiens (human)
FCFB01000170.1	15263	0.0839975	XP_013086020	LOC106070621	XP_006505037, NP_031642	Cav1	NP_001744	CAV1	Golgi membrane, Golgi membrane, acrosomal membrane, intracellular, endosome, endoplasmic reticulum, endoplasmic reticulum membrane, lipid droplet, plasma membrane, plasma membrane, integral component of plasma membrane, caveola, focal adhesion, focal adhesion, cilium, cell cortex, membrane, endocytic vesicle membrane, cytoplasmic vesicle, early endosome membrane, VCP-NPL4-UFD1 AAA ATPase complex,…	negative regulation of transcription from RNA polymerase II promoter, MAPK cascade, inactivation of MAPK activity, angiogenesis, vasculogenesis, response to hypoxia, negative regulation of endothelial cell proliferation, negative regulation of cytokine-mediated signaling pathway, response to ischemia, regulation of the force of heart contraction by chemical signal, triglyceride metabolic process,…	receptor binding, patched binding, structural molecule activity, protein binding, cholesterol binding, peptidase activator activity, enzyme binding, protein kinase binding, protein binding, bridging, protein complex scaffold activity, identical protein binding, ion channel binding, protein heterodimerization activity, Rac GTPase binding, nitric-oxide synthase binding, ATPase binding, inward recti…	Endocytosis - Homo sapiens (human), Focal adhesion - Homo sapiens (human), Bacterial invasion of epithelial cells - Homo sapiens (human), Proteoglycans in cancer - Homo sapiens (human), Viral myocarditis - Homo sapiens (human)
FCFB01000173.1	13331	0.0384683	XP_013092506, XP_013092505	LOC106076198	XP_006505037, NP_031642	Cav1	NP_001744	CAV1	Golgi membrane, Golgi membrane, acrosomal membrane, intracellular, endosome, endoplasmic reticulum, endoplasmic reticulum membrane, lipid droplet, plasma membrane, plasma membrane, integral component of plasma membrane, caveola, focal adhesion, focal adhesion, cilium, cell cortex, membrane, endocytic vesicle membrane, cytoplasmic vesicle, early endosome membrane, VCP-NPL4-UFD1 AAA ATPase complex,…	negative regulation of transcription from RNA polymerase II promoter, MAPK cascade, inactivation of MAPK activity, angiogenesis, vasculogenesis, response to hypoxia, negative regulation of endothelial cell proliferation, negative regulation of cytokine-mediated signaling pathway, response to ischemia, regulation of the force of heart contraction by chemical signal, triglyceride metabolic process,…	receptor binding, patched binding, structural molecule activity, protein binding, cholesterol binding, peptidase activator activity, enzyme binding, protein kinase binding, protein binding, bridging, protein complex scaffold activity, identical protein binding, ion channel binding, protein heterodimerization activity, Rac GTPase binding, nitric-oxide synthase binding, ATPase binding, inward recti…	Endocytosis - Homo sapiens (human), Focal adhesion - Homo sapiens (human), Bacterial invasion of epithelial cells - Homo sapiens (human), Proteoglycans in cancer - Homo sapiens (human), Viral myocarditis - Homo sapiens (human)
FCFB01000178.1	26056	2.1502	XP_013062673, XP_013062680, XP_013062697, XP_013062703, XP_013062689	LOC106051982	XP_006538380	Stra6l	NA	NA	NA	NA	NA	NA
FCFB01000181.1	6610	1.70682	XP_013062689, XP_013062673, XP_013062697, XP_013062680, XP_013062703	LOC106051982	XP_006538375, NP_083064	Stra6l	NA	NA	NA	NA	NA	NA
FCFB01000182.1	5892	1.28379	XP_013093267, XP_013093273	LOC106077013	NP_001137306, XP_011239945	Grm5	NP_000833, XP_006718891, XP_016873116, XP_011541094, NP_001137303	GRM5	cytoplasm, plasma membrane, integral component of plasma membrane, postsynaptic density of dendrite, presynaptic membrane, neuron projection, extracellular exosome	regulation of protein phosphorylation, regulation of translation, regulation of translational elongation, adenylate cyclase-inhibiting G-protein coupled glutamate receptor signaling pathway, phospholipase C-activating G-protein coupled glutamate receptor signaling pathway, G-protein coupled glutamate receptor signaling pathway, chemical synaptic transmission, learning or memory, learning, locomot…	G-protein coupled receptor activity, protein binding, glutamate receptor activity, protein tyrosine kinase activator activity, G-protein coupled receptor activity involved in regulation of postsynaptic membrane potential, neurotransmitter receptor activity involved in regulation of postsynaptic cytosolic calcium ion concentration, protein tyrosine kinase binding	Calcium signaling pathway - Homo sapiens (human), Phospholipase D signaling pathway - Homo sapiens (human), Neuroactive ligand-receptor interaction - Homo sapiens (human), Gap junction - Homo sapiens (human), Long-term potentiation - Homo sapiens (human), Retrograde endocannabinoid signaling - Homo sapiens (human), Glutamatergic synapse - Homo sapiens (human), Huntington,s disease - Homo sapiens …
FCFB01000184.1	17226	0.610289	XP_013093273, XP_013093267	LOC106077013	XP_006512614, NP_001107805	Grm1	XP_011534084, XP_016866272, NP_001264996, XP_016866274, NP_001264994, NP_001264995, XP_016866273, XP_016866275, NP_001264993, XP_016866276	GRM1	nucleus, plasma membrane, integral component of plasma membrane, postsynaptic density of dendrite, dendrite, G-protein coupled receptor dimeric complex, G-protein coupled receptor homodimeric complex, presynaptic membrane	activation of MAPKK activity, activation of MAPK activity, G-protein coupled receptor signaling pathway, adenylate cyclase-inhibiting G-protein coupled glutamate receptor signaling pathway, G-protein coupled glutamate receptor signaling pathway, chemical synaptic transmission, locomotory behavior, sensory perception of pain, dimeric G-protein coupled receptor signaling pathway, positive regulatio…	G-protein coupled receptor activity, protein binding, glutamate receptor activity, glutamate receptor activity, neurotransmitter receptor activity involved in regulation of postsynaptic cytosolic calcium ion concentration	Calcium signaling pathway - Homo sapiens (human), FoxO signaling pathway - Homo sapiens (human), Phospholipase D signaling pathway - Homo sapiens (human), Neuroactive ligand-receptor interaction - Homo sapiens (human), Gap junction - Homo sapiens (human), Long-term potentiation - Homo sapiens (human), Retrograde endocannabinoid signaling - Homo sapiens (human), Glutamatergic synapse - Homo sapien…
FCFB01000186.1	2037	0.818198	XP_013093273, XP_013093267	LOC106077013	NA	NA	NA	NA	NA	NA	NA	NA
FCFB01000187.1	14245	1.7955	XP_013093273, XP_013093267	LOC106077013	XP_011239945, NP_001137306, NP_001074883, XP_006507247	Grm5	NP_000833, XP_016873116	GRM5	cytoplasm, plasma membrane, integral component of plasma membrane, postsynaptic density of dendrite, presynaptic membrane, neuron projection, extracellular exosome	regulation of protein phosphorylation, regulation of translation, regulation of translational elongation, adenylate cyclase-inhibiting G-protein coupled glutamate receptor signaling pathway, phospholipase C-activating G-protein coupled glutamate receptor signaling pathway, G-protein coupled glutamate receptor signaling pathway, chemical synaptic transmission, learning or memory, learning, locomot…	G-protein coupled receptor activity, protein binding, glutamate receptor activity, protein tyrosine kinase activator activity, G-protein coupled receptor activity involved in regulation of postsynaptic membrane potential, neurotransmitter receptor activity involved in regulation of postsynaptic cytosolic calcium ion concentration, protein tyrosine kinase binding	Calcium signaling pathway - Homo sapiens (human), Phospholipase D signaling pathway - Homo sapiens (human), Neuroactive ligand-receptor interaction - Homo sapiens (human), Gap junction - Homo sapiens (human), Long-term potentiation - Homo sapiens (human), Retrograde endocannabinoid signaling - Homo sapiens (human), Glutamatergic synapse - Homo sapiens (human), Huntington,s disease - Homo sapiens …
FCFB01000188.1	9343	18.5934	XP_013093273, XP_013093267	LOC106077013	NA	NA	NA	NA	NA	NA	NA	NA
FCFB01000190.1	23549	1.6877	XP_013093279	LOC106077033	XP_017169599	Gm46175	XP_016873246	MAP6	Golgi apparatus, microtubule, perinuclear region of cytoplasm	microtubule cytoskeleton organization, transport, lysosome localization, dendrite morphogenesis	protein binding, calmodulin binding, microtubule binding
FCFB01000191.1	2308	0	XP_013093279	LOC106077033	NA	NA	NA	NA	NA	NA	NA	NA
FCFB01000192.1	9986	0.102708	XP_013093279	LOC106077033	NA	NA	NA	NA	NA	NA	NA	NA
FCFB01000193.1	12147	0.0316635	XP_013074639	LOC106061118	XP_006516485	Gm31679	NA	NA	NA	NA	NA	NA
FCFB01000194.1	3246	0.0592446	XP_013087248, XP_013087247	LOC106071643	NA	NA	NA	NA	NA	NA	NA	NA
FCFB01000195.1	6658	0.0288837	XP_013087248, XP_013087247, XP_013087249	LOC106071643	NA	NA	NA	NA	NA	NA	NA	NA
FCFB01000196.1	1915	0	XP_013087248, XP_013087247, XP_013087249	LOC106071643	NA	NA	NA	NA	NA	NA	NA	NA
FCFB01000197.1	10739	0.107445	XP_013087248, XP_013087247, XP_013087249	LOC106071643	NA	NA	NA	NA	NA	NA	NA	NA
FCFB01000198.1	3840	0	XP_013087248, XP_013087247, XP_013087249	LOC106071643	NA	NA	NA	NA	NA	NA	NA	NA
FCFB01000199.1	9562	0	XP_013092871	LOC106076592	NA	NA	NA	NA	NA	NA	NA	NA
FCFB01000201.1	7894	0	XP_013087248, XP_013087247	LOC106071643	NA	NA	NA	NA	NA	NA	NA	NA
FCFB01000202.1	8703	0.00736558	XP_013071679	LOC106058735	NA	NA	NA	NA	NA	NA	NA	NA
FCFB01000204.1	8605	0.0744947	XP_013081761	LOC106067166	XP_011244850	Plin4	XP_016882683, XP_006722929, NP_001073869, XP_016882681, XP_016882682, XP_006722931, XP_011526535	PLIN4	lipid droplet, cytosol, plasma membrane, intracellular membrane-bounded organelle			PPAR signaling pathway - Homo sapiens (human)
FCFB01000207.1	21787	62.9405	XP_013087252, XP_013087251	LOC106071644	NA	NA	NA	NA	NA	NA	NA	NA
FCFB01000209.1	4739	0.0135266	XP_013070287	LOC106057587	NA	NA	NA	NA	NA	NA	NA	NA
FCFB01000210.1	2526	0.101509	XP_013087255	LOC106071645	NA	NA	NA	NA	NA	NA	NA	NA
FCFB01000211.1	5529	318.171	XP_013087255	LOC106071645	NA	NA	NA	NA	NA	NA	NA	NA
FCFB01000212.1	5039	765.835	XP_013086300, XP_013086299	LOC106070864	NP_775567	Tph2	NP_775489	TPH2	cytosol, neuron projection	circadian rhythm, aromatic amino acid family metabolic process, response to activity, response to nutrient levels, serotonin biosynthetic process, response to estrogen, indolalkylamine biosynthetic process, response to glucocorticoid, response to calcium ion, oxidation-reduction process, cellular response to lithium ion	tryptophan 5-monooxygenase activity, iron ion binding	Tryptophan metabolism - Homo sapiens (human), Serotonergic synapse - Homo sapiens (human)
FCFB01000214.1	1116	157.5	XP_013086300, XP_013086299	LOC106070864	NP_775567	Tph2	NP_775489	TPH2	cytosol, neuron projection	circadian rhythm, aromatic amino acid family metabolic process, response to activity, response to nutrient levels, serotonin biosynthetic process, response to estrogen, indolalkylamine biosynthetic process, response to glucocorticoid, response to calcium ion, oxidation-reduction process, cellular response to lithium ion	tryptophan 5-monooxygenase activity, iron ion binding	Tryptophan metabolism - Homo sapiens (human), Serotonergic synapse - Homo sapiens (human)
FCFB01000216.1	26982	77.2596	XP_013085924	LOC106070543	NP_001263301	Tph1	NP_004170	TPH1	cytosol, neuron projection	circadian rhythm, aromatic amino acid family metabolic process, negative regulation of ossification, response to immobilization stress, serotonin biosynthetic process, positive regulation of fat cell differentiation, indolalkylamine biosynthetic process, bone remodeling, oxidation-reduction process, mammary gland alveolus development	tryptophan 5-monooxygenase activity, iron ion binding	Tryptophan metabolism - Homo sapiens (human), Serotonergic synapse - Homo sapiens (human)
FCFB01000217.1	2690	0	XP_013065825	LOC106054489	NA	NA	NA	NA	NA	NA	NA	NA
FCFB01000220.1	11271	2.90626	XP_013068609	LOC106056418	NP_033239	Smpd2	NP_003071	SMPD2	intracellular, plasma membrane, integral component of plasma membrane, caveola	sphingomyelin metabolic process, glycosphingolipid metabolic process, response to mechanical stimulus, intracellular signal transduction, ceramide biosynthetic process, positive regulation of ceramide biosynthetic process	sphingomyelin phosphodiesterase activity, metal ion binding	Sphingolipid metabolism - Homo sapiens (human), Sphingolipid signaling pathway - Homo sapiens (human)
FCFB01000222.1	33073	6.33797	XP_013068615, XP_013068617	LOC106056425	XP_011244279	B4galt4	XP_016862890	B4GALT4	Golgi membrane, Golgi apparatus, integral component of membrane, Golgi cisterna membrane	carbohydrate metabolic process, protein glycosylation, membrane lipid metabolic process, keratan sulfate biosynthetic process	beta-N-acetylglucosaminylglycopeptide beta-1,4-galactosyltransferase activity, N-acetyllactosamine synthase activity, galactosyltransferase activity, metal ion binding	Glycosaminoglycan biosynthesis - keratan sulfate - Homo sapiens (human), Glycosphingolipid biosynthesis - lacto and neolacto series - Homo sapiens (human)
FCFB01000225.1	54510	1.62285	XP_013068613	LOC106056423	XP_006504406, NP_444496, XP_006504407	Gtf2ird2	NP_001003795, NP_775808	GTF2IRD2B, GTF2IRD2	nucleus, nucleoplasm, cytoplasm, nucleoplasm, cytoplasm	transcription, DNA-templated, regulation of transcription from RNA polymerase II promoter, multicellular organism development	RNA polymerase II transcription factor activity, sequence-specific DNA binding, DNA binding, RNA polymerase II transcription factor activity, sequence-specific DNA binding, DNA binding, protein binding
FCFB01000226.1	7501	2.39285	XP_013071337, XP_013071336, XP_013071338, XP_013071339	LOC106058454	NA	NA	NA	NA	NA	NA	NA	NA
FCFB01000227.1	8834	15.8334	XP_013061288	LOC106050791	XP_017172963	Zfp53	NA	NA	NA	NA	NA	NA
FCFB01000229.1	30855	0.984756	XP_013086454, XP_013086456, XP_013086452, XP_013086453	LOC106070978	NA	NA	XP_016855271	LOC101929060
FCFB01000230.1	13470	0	XP_013084808	LOC106069656	NA	NA	NP_001074304	PRR21
FCFB01000231.1	10061	0.426884	XP_013067861	LOC106055911	NA	NA	NA	NA	NA	NA	NA	NA
FCFB01000236.1	8736	5.17312	XP_013064979	LOC106053884	NP_063936	Uba52	XP_016882687	UBA52	extracellular space, nucleus, nucleoplasm, nucleoplasm, mitochondrial outer membrane, lysosomal membrane, endoplasmic reticulum, endoplasmic reticulum membrane, cytosol, cytosol, plasma membrane, plasma membrane, endosome membrane, cytosolic large ribosomal subunit, endocytic vesicle membrane, vesicle, myelin sheath, host cell, endoplasmic reticulum quality control compartment, extracellular exos…	G2/M transition of mitotic cell cycle, negative regulation of transcription from RNA polymerase II promoter, MAPK cascade, nuclear-transcribed mRNA catabolic process, nonsense-mediated decay, activation of MAPK activity, protein polyubiquitination, nucleotide-excision repair, DNA damage recognition, nucleotide-excision repair, DNA duplex unwinding, stimulatory C-type lectin receptor signaling pat…	structural constituent of ribosome, protein binding	Ribosome - Homo sapiens (human)
FCFB01000245.1	11975	0.438949	XP_013071679	LOC106058735	NA	NA	NA	NA	NA	NA	NA	NA
FCFB01000248.1	5208	0	XP_013088562	LOC106072682	NA	NA	NA	NA	NA	NA	NA	NA
FCFB01000253.1	6913	0	XP_013095014	LOC106078621	NA	NA	NA	NA	NA	NA	NA	NA
FCFB01000256.1	27392	2.59294	XP_013067790	LOC106055848	NP_796270, XP_006505184, XP_017177139, XP_006505182	Tnpo3	XP_011514291, NP_036602	TNPO3	cytoplasm, nuclear membrane, intracellular membrane-bounded organelle	splicing factor protein import into nucleus	receptor activity, protein binding, nuclear localization sequence binding, protein transporter activity, identical protein binding
FCFB01000257.1	2717	0	XP_013091403	LOC106075028	XP_006504408, XP_006504406, XP_017176099	Gtf2ird2	NP_001003795, NP_775808	GTF2IRD2B, GTF2IRD2	nucleus, nucleoplasm, cytoplasm, nucleoplasm, cytoplasm	transcription, DNA-templated, regulation of transcription from RNA polymerase II promoter, multicellular organism development	RNA polymerase II transcription factor activity, sequence-specific DNA binding, DNA binding, RNA polymerase II transcription factor activity, sequence-specific DNA binding, DNA binding, protein binding
FCFB01000259.1	4949	0	XP_013095651	LOC106079081	NA	NA	NA	NA	NA	NA	NA	NA
FCFB01000261.1	6186	0.341964	XP_013090719	LOC106074480	NA	NA	XP_016882535, XP_016882536	PRX	nucleus, cytoplasm, plasma membrane, cell junction	axon ensheathment	molecular_function, protein binding
FCFB01000265.1	3071	0	XP_013086426	LOC106070958	NA	NA	NA	NA	NA	NA	NA	NA
FCFB01000267.1	1809	0.0354354	XP_013087998	LOC106072207	NA	NA	NA	NA	NA	NA	NA	NA
FCFB01000270.1	11521	0.183611	XP_013080958	LOC106066472	XP_006499080, NP_033049	Rapsn	NP_005046, XP_005253100, XP_005253099	RAPSN	Golgi apparatus, centrosome, cytosol, plasma membrane, cell junction, neuromuscular junction, postsynaptic specialization membrane	chemical synaptic transmission, synaptic transmission, cholinergic, positive regulation of neuron apoptotic process, skeletal muscle acetylcholine-gated channel clustering, positive regulation of neuromuscular synaptic transmission, regulation of postsynaptic membrane organization	acetylcholine receptor binding, ionotropic glutamate receptor binding, protein anchor, metal ion binding
FCFB01000273.1	12709	0.146272	XP_013087928, XP_013087929, XP_013087931	LOC106072157	NP_081295	Odf3	NA	NA	NA	NA	NA	NA
FCFB01000275.1	2849	0	XP_013087927	LOC106072156	NA	NA	NA	NA	NA	NA	NA	NA
FCFB01000276.1	21428	3.15308	XP_013087927	LOC106072156	NA	NA	NA	NA	NA	NA	NA	NA
FCFB01000283.1	35838	1.22703	XP_013072934	LOC106059799	NA	NA	NA	NA	NA	NA	NA	NA
FCFB01000289.1	8846	0.0869582	XP_013095348	LOC106078850	NP_033416, XP_006509377	Tll1	XP_016864059, NP_036596	TLL1	extracellular region	skeletal system development, proteolysis, extracellular matrix disassembly, cell differentiation	metalloendopeptidase activity, serine-type endopeptidase activity, calcium ion binding, zinc ion binding
FCFB01000290.1	11964	0.246466	XP_013079756	LOC106065469	NA	NA	NA	NA	NA	NA	NA	NA
FCFB01000295.1	46419	10.7259	XP_013080394	LOC106065993	XP_006509377	Tll1	XP_016864059	TLL1	extracellular region	skeletal system development, proteolysis, extracellular matrix disassembly, cell differentiation	metalloendopeptidase activity, serine-type endopeptidase activity, calcium ion binding, zinc ion binding
FCFB01000299.1	10639	7.56169	XP_013062762	LOC106052066	NP_766328, XP_011248839, XP_006539936, XP_011248840, XP_011248838	Zfp420	XP_011524840, XP_016881871, XP_016881866, XP_016881865, XP_016881869, XP_016881868, XP_006723111, XP_006723110, XP_016881870, XP_006723109, XP_011524841, XP_016881867, NP_689697	ZNF569	nucleus	transcription, DNA-templated, regulation of transcription, DNA-templated	DNA binding, protein binding, metal ion binding
FCFB01000300.1	15883	4.64939	XP_013089272	LOC106073290	XP_006516659, NP_898835, XP_006516660	Zfp184	NP_001269444, NP_001269447, NP_003399	ZFP37	nucleus	transcription, DNA-templated, regulation of transcription, DNA-templated	DNA binding, transcription factor activity, sequence-specific DNA binding, zinc ion binding
FCFB01000304.1	23161	3.17178	XP_013062762	LOC106052066	XP_017171168, XP_017171189	Gm19428, Gm10323	NP_689496, XP_016865201, XP_016865200, XP_016865204, XP_016865207, XP_016865203, XP_016865205, XP_016865202, XP_016865206, NP_001166109, XP_016865209, XP_016865208, XP_016865199	ZFP62	nucleus	transcription, DNA-templated, regulation of transcription, DNA-templated	nucleic acid binding, metal ion binding
FCFB01000305.1	24550	0.0313333	XP_013062951	LOC106052183	XP_017175709, NP_659130, XP_011237236	Hhat	XP_016857215	HHAT	endoplasmic reticulum membrane, integral component of membrane	smoothened signaling pathway, multicellular organism development, protein palmitoylation, positive regulation of protein targeting to mitochondrion	GTP binding, O-acyltransferase activity, palmitoyltransferase activity
FCFB01000306.1	13945	45.7384	XP_013066887	LOC106055245	NA	NA	NA	NA	NA	NA	NA	NA
FCFB01000307.1	10928	1.89469	XP_013071679	LOC106058735	NA	NA	NA	NA	NA	NA	NA	NA
FCFB01000309.1	6462	0.0198399	XP_013094341	LOC106078129	NA	NA	NA	NA	NA	NA	NA	NA
FCFB01000313.1	4163	0	XP_013078651	LOC106064593	XP_017171833	Gm46487	NP_001123367	HGC6.3
FCFB01000317.1	8565	0.127232	XP_013071679	LOC106058735	NA	NA	NA	NA	NA	NA	NA	NA
FCFB01000323.1	31219	0.00205332	XP_013089014	LOC106073091	NA	NA	NA	NA	NA	NA	NA	NA
FCFB01000324.1	11130	0	XP_013094749	LOC106078437	NA	NA	NA	NA	NA	NA	NA	NA
FCFB01000331.1	39921	0.00963443	XP_013072225	LOC106059207	NP_001276495, NP_001276493	Rxfp2	NP_001240657	RXFP1	plasma membrane, plasma membrane, integral component of membrane	adenylate cyclase-modulating G-protein coupled receptor signaling pathway	G-protein coupled receptor activity, protein binding, metal ion binding	Neuroactive ligand-receptor interaction - Homo sapiens (human)
FCFB01000332.1	19176	0.00334286	XP_013085064	LOC106069849	NA	NA	XP_011506738	LOC105370378
FCFB01000337.1	6532	0	XP_013094749	LOC106078437	NA	NA	NA	NA	NA	NA	NA	NA
FCFB01000341.1	16149	0	XP_013088562	LOC106072682	NA	NA	NA	NA	NA	NA	NA	NA
FCFB01000342.1	6399	0.0100176	XP_013066630	LOC106055061	NA	NA	NA	NA	NA	NA	NA	NA
FCFB01000345.1	30613	4.15025	XP_013062612	LOC106051933	NA	NA	NA	NA	NA	NA	NA	NA
FCFB01000346.1	36750	11.3414	XP_013095700	LOC106079116	NP_082314	Ddx28	NP_060850	DDX28	nucleus, nucleolus, nucleolus, mitochondrion, cytosol, ribonucleoprotein granule, mitochondrial nucleoid	RNA secondary structure unwinding, mitochondrial large ribosomal subunit assembly	RNA binding, ATP-dependent RNA helicase activity, ATP binding, rRNA binding
FCFB01000348.1	21676	15.4431	XP_013095699	LOC106079115	XP_006516704	Vps41	NP_542198, NP_055211	VPS41	lysosomal membrane, early endosome, Golgi-associated vesicle, endosome membrane, microtubule cytoskeleton, AP-3 adaptor complex, clathrin-coated vesicle, HOPS complex, late endosome membrane, CORVET complex, clathrin complex	protein targeting to vacuole, autophagy, endosome to lysosome transport, endosomal vesicle fusion, regulation of SNARE complex assembly, vacuole fusion, non-autophagic, regulated exocytosis, late endosome to lysosome transport	protein binding, microtubule binding, identical protein binding, protein self-association, metal ion binding, GTPase binding
FCFB01000349.1	17611	1.75808	XP_013095719, XP_013095718, XP_013095717	LOC106079124	NA	NA	NA	NA	NA	NA	NA	NA
FCFB01000353.1	8384	0.00764583	XP_013083668	LOC106068749	NA	NA	NA	NA	NA	NA	NA	NA
FCFB01000356.1	4745	0.0405285	XP_013095682	LOC106079108	NA	NA	NA	NA	NA	NA	NA	NA
FCFB01000357.1	9971	0.160723	XP_013075035	LOC106061434	XP_006506198	Slc23a4	XP_016883664, XP_011527719, XP_016883666, NP_005107, XP_011527718, XP_011527716, XP_016883665, XP_016883661, XP_016883668, XP_016883662, XP_016883660, XP_016883667, XP_011527717, XP_016883669, XP_016883663, NP_976072	SLC23A2	cytoplasm, plasma membrane, plasma membrane, integral component of plasma membrane, basal plasma membrane, membrane, integral component of membrane, basolateral plasma membrane, apical plasma membrane	nucleobase-containing compound metabolic process, sodium ion transport, response to oxidative stress, nucleobase transport, L-ascorbic acid transport, molecular hydrogen transport, L-ascorbic acid metabolic process, L-ascorbic acid metabolic process, vitamin transmembrane transport, transepithelial L-ascorbic acid transport, carboxylic acid transmembrane transport	L-ascorbate:sodium symporter activity, sodium-dependent multivitamin transmembrane transporter activity, nucleobase transmembrane transporter activity, L-ascorbic acid transporter activity, L-ascorbic acid transporter activity, sodium-dependent L-ascorbate transmembrane transporter activity
FCFB01000361.1	2270	65.091	XP_013069504	LOC106057029	NA	NA	NA	NA	NA	NA	NA	NA
FCFB01000362.1	15937	253.796	XP_013085506	LOC106070211	NA	NA	NA	NA	NA	NA	NA	NA
FCFB01000364.1	11903	0.113094	XP_013085378	LOC106070091	NA	NA	NA	NA	NA	NA	NA	NA
FCFB01000366.1	2144	0.0298986	XP_013097043	LOC106080250	NP_062421	Tro	NP_003377, NP_775082, XP_011514857	ZAN	plasma membrane, integral component of membrane	binding of sperm to zona pellucida, single organismal cell-cell adhesion
FCFB01000371.1	2757	0	XP_013084808	LOC106069656	NA	NA	NA	NA	NA	NA	NA	NA
FCFB01000372.1	4244	0.10573	XP_013074200	LOC106060753	XP_006511435	Khdc3	NP_001013758	FAM47C
FCFB01000377.1	2048	18.7488	XP_013095973	LOC106079361	NA	NA	NA	NA	NA	NA	NA	NA
FCFB01000378.1	3105	1.27999	XP_013081753	LOC106067157	NA	NA	NA	NA	NA	NA	NA	NA
FCFB01000383.1	9364	1.84148	XP_013071679, XP_013095973	LOC106058735, LOC106079361	NA	NA	NA	NA	NA	NA	NA	NA
FCFB01000387.1	4236	0.0605313	XP_013068751	LOC106056514	NA	NA	NA	NA	NA	NA	NA	NA
FCFB01000392.1	1459	0.043936	XP_013062370	LOC106051710	NA	NA	NA	NA	NA	NA	NA	NA
FCFB01000397.1	4570	0	XP_013061969	LOC106051336	NP_084228	Zfp955a	NP_001073873	ZNF878	nucleus	transcription, DNA-templated, regulation of transcription, DNA-templated	nucleic acid binding, metal ion binding
FCFB01000401.1	2299	0.0278828	XP_013065244	LOC106054073	NA	NA	NA	NA	NA	NA	NA	NA
FCFB01000402.1	2424	0	XP_013071991	LOC106059010	NA	NA	NA	NA	NA	NA	NA	NA
FCFB01000404.1	1065	0	XP_013084386	LOC106069309	NA	NA	NA	NA	NA	NA	NA	NA
FCFB01000406.1	6941	0	XP_013075126	LOC106061508	NA	NA	NA	NA	NA	NA	NA	NA
FCFB01000409.1	2734	0	XP_013093582	LOC106077357	XP_017171185	LOC108168108	XP_011527235	ZNF512B	nucleus	transcription, DNA-templated, regulation of transcription, DNA-templated	DNA binding, protein binding, metal ion binding
FCFB01000410.1	1735	0	XP_013072943	LOC106059810	XP_017176015	Gm42355	XP_011507125, XP_011524591	LOC100996274
FCFB01000412.1	916	0	XP_013093148	LOC106076882	NA	NA	NA	NA	NA	NA	NA	NA
FCFB01000420.1	5565	0	XP_013082500	LOC106067778	NP_631887	Clca3b	NP_000121	F5	Golgi membrane, extracellular region, extracellular region, extracellular space, endoplasmic reticulum lumen, plasma membrane, membrane, COPII-coated ER to Golgi transport vesicle, platelet alpha granule lumen, endoplasmic reticulum-Golgi intermediate compartment membrane, extracellular vesicle	platelet degranulation, ER to Golgi vesicle-mediated transport, blood coagulation, blood circulation, response to vitamin K, post-translational protein modification, cellular protein metabolic process, COPII vesicle coating	copper ion binding, protein binding	Complement and coagulation cascades - Homo sapiens (human)
FCFB01000424.1	10558	0	XP_013073013	LOC106059863	NP_001160130	Cdr1	NP_001003795, NP_775808	GTF2IRD2B, GTF2IRD2	nucleus, nucleoplasm, cytoplasm, nucleoplasm, cytoplasm	transcription, DNA-templated, regulation of transcription from RNA polymerase II promoter, multicellular organism development	RNA polymerase II transcription factor activity, sequence-specific DNA binding, DNA binding, RNA polymerase II transcription factor activity, sequence-specific DNA binding, DNA binding, protein binding
FCFB01000439.1	6730	0.00952491	XP_013080992	LOC106066491	NA	NA	NA	NA	NA	NA	NA	NA
FCFB01000440.1	7518	0.00852656	XP_013086693	LOC106071194	XP_017175356	Gm43707	XP_016883039	LOC101929060
FCFB01000443.1	4494	0	XP_013095014	LOC106078621	NA	NA	NA	NA	NA	NA	NA	NA
FCFB01000446.1	2562	0	XP_013093153	LOC106076887	NA	NA	NA	NA	NA	NA	NA	NA
FCFB01000450.1	6619	0.00968464	XP_013071679	LOC106058735	NA	NA	NA	NA	NA	NA	NA	NA
FCFB01000451.1	2666	0	XP_013095888	LOC106079283	NP_001160130	Cdr1	NA	NA	NA	NA	NA	NA
FCFB01000454.1	4024	0	XP_013073052	LOC106059901	NA	NA	NA	NA	NA	NA	NA	NA
FCFB01000458.1	3539	0	XP_013078685	LOC106064632	NA	NA	NA	NA	NA	NA	NA	NA
FCFB01000459.1	1912	0	XP_013096945	LOC106080167	NA	NA	NA	NA	NA	NA	NA	NA
FCFB01000461.1	2751	0	XP_013088080	LOC106072278	NA	NA	NA	NA	NA	NA	NA	NA
FCFB01000462.1	8758	0.102471	XP_013071679	LOC106058735	NA	NA	NA	NA	NA	NA	NA	NA
FCFB01000463.1	9268	4.95917	XP_013073040, XP_013074682, XP_013074680	LOC106059892, LOC106061151	NA	NA	NA	NA	NA	NA	NA	NA
FCFB01000468.1	5456	0.176235	XP_013092925	LOC106076651	NA	NA	NA	NA	NA	NA	NA	NA
FCFB01000470.1	16516	0.00388125	XP_013062940	LOC106052178	NP_038679, XP_006513458, XP_006513457	Sf3a2	NP_061939	MAGEL2	nucleus, endosome, early endosome, cytosol, retromer complex	transcription, DNA-templated, Arp2/3 complex-mediated actin nucleation, retrograde transport, endosome to Golgi, regulation of circadian rhythm, negative regulation of transcription, DNA-templated, rhythmic process, positive regulation of actin nucleation, protein K63-linked ubiquitination	ubiquitin-protein transferase activity, protein binding
FCFB01000477.1	7194	722.416	XP_013090388	LOC106074192	NP_031501	Rplp0	NP_444505, NP_000993	RPLP0	nucleus, cytoplasm, endoplasmic reticulum, cytosol, cytosol, focal adhesion, membrane, cytosolic large ribosomal subunit, dendrite, intracellular ribonucleoprotein complex, cytoplasmic ribonucleoprotein granule, extracellular exosome	nuclear-transcribed mRNA catabolic process, nonsense-mediated decay, rRNA processing, translation, translational initiation, SRP-dependent cotranslational protein targeting to membrane, viral transcription, interleukin-12-mediated signaling pathway, cellular response to interleukin-4	RNA binding, structural constituent of ribosome, structural constituent of ribosome, protein binding	Ribosome - Homo sapiens (human)
FCFB01000479.1	2336	0	XP_013094615	LOC106078310	NA	NA	NA	NA	NA	NA	NA	NA
FCFB01000483.1	458	0	XP_013091396	LOC106075020	NA	NA	NA	NA	NA	NA	NA	NA
FCFB01000484.1	8160	0.0314229	XP_013091396	LOC106075020	XP_003945662	Scml1	XP_005257847	SLC16A5	integral component of plasma membrane, membrane	monocarboxylic acid transport, transmembrane transport	monocarboxylic acid transmembrane transporter activity, symporter activity
FCFB01000486.1	6858	0.0373885	XP_013063283	LOC106052442	NA	NA	NA	NA	NA	NA	NA	NA
FCFB01000487.1	2711	0.118227	XP_013091397	LOC106075022	NA	NA	NA	NA	NA	NA	NA	NA
FCFB01000491.1	19291	22.4298	XP_013088706	LOC106072805	NP_080717	Pef1	XP_016857170	PEF1	Golgi membrane, cytoplasm, endoplasmic reticulum, COPII vesicle coat, Cul3-RING ubiquitin ligase complex, extracellular exosome	proteolysis, ER to Golgi vesicle-mediated transport, neural crest formation, neural crest cell development, COPII vesicle coating, response to calcium ion, positive regulation of protein monoubiquitination	RNA binding, calcium-dependent cysteine-type endopeptidase activity, calcium ion binding, protein binding, protein heterodimerization activity, protein dimerization activity, calcium-dependent protein binding, binding, bridging
FCFB01000493.1	6841	367.168	XP_013067325	LOC106055568	NP_033124	Rps8	NP_001003	RPS8	nucleus, nucleoplasm, endoplasmic reticulum, cytosol, cytosol, focal adhesion, membrane, cytosolic small ribosomal subunit, cytosolic small ribosomal subunit, intracellular ribonucleoprotein complex, extracellular exosome,	nuclear-transcribed mRNA catabolic process, nonsense-mediated decay, maturation of SSU-rRNA from tricistronic rRNA transcript (SSU-rRNA, 5.8S rRNA, LSU-rRNA), rRNA processing, translation, translation, translational initiation, SRP-dependent cotranslational protein targeting to membrane, viral transcription,	RNA binding, structural constituent of ribosome,	Ribosome - Homo sapiens (human),
FCFB01000496.1	19744	0	XP_013078912	LOC106064833	NA	NA	XP_005273755	LOC100132874
FCFB01000508.1	1563	0.0820252	XP_013067329	LOC106055572	NP_034553	Hey1	NP_001035798	HEY1	nucleus, nucleoplasm, cytoplasm	negative regulation of transcription from RNA polymerase II promoter, negative regulation of transcription from RNA polymerase II promoter, angiogenesis, pulmonary valve morphogenesis, atrioventricular valve formation, epithelial to mesenchymal transition involved in endocardial cushion formation, endocardial cushion morphogenesis, cardiac ventricle morphogenesis, transcription, DNA-templated, No…	transcription factor activity, RNA polymerase II core promoter sequence-specific, transcription factor activity, protein binding, transcription factor activity, sequence-specific DNA binding, protein binding, transcription factor binding, microsatellite binding, protein dimerization activity	Breast cancer - Homo sapiens (human)
FCFB01000510.1	18258	6.69535	XP_013067329	LOC106055572	NP_079710	Mrps28	NP_054737	MRPS28	mitochondrion, mitochondrial inner membrane, mitochondrial small ribosomal subunit	biological_process, mitochondrial translational elongation, mitochondrial translational termination	RNA binding
FCFB01000514.1	4175	224.966	XP_013073259	LOC106060056	NA	NA	NA	NA	NA	NA	NA	NA
FCFB01000515.1	13485	37.1829	XP_013073259	LOC106060056	NP_067489, NP_001156960, XP_006520665, NP_001156959	Pfkm	XP_005252522, XP_005252523	PFKP	nucleus, cytoplasm, cytosol, membrane, extracellular matrix, extracellular exosome	fructose 6-phosphate metabolic process, canonical glycolysis, cellular response to leukemia inhibitory factor	6-phosphofructokinase activity, 6-phosphofructokinase activity, 6-phosphofructokinase activity, ATP binding, protein complex binding, cadherin binding, metal ion binding	Glycolysis / Gluconeogenesis - Homo sapiens (human), Pentose phosphate pathway - Homo sapiens (human), Fructose and mannose metabolism - Homo sapiens (human), Galactose metabolism - Homo sapiens (human), RNA degradation - Homo sapiens (human), AMPK signaling pathway - Homo sapiens (human), Thyroid hormone signaling pathway - Homo sapiens (human), Central carbon metabolism in cancer - Homo sapiens…
FCFB01000516.1	18555	23.5751	XP_013073260	LOC106060057	NP_766246	Slco4c1	NP_851322	SLCO4C1	plasma membrane, integral component of plasma membrane, basolateral plasma membrane, azurophil granule membrane, specific granule membrane, extracellular exosome	multicellular organism development, spermatogenesis, cell differentiation, sodium-independent organic anion transport, sodium-independent organic anion transport, neutrophil degranulation	sodium-independent organic anion transmembrane transporter activity, sodium-independent organic anion transmembrane transporter activity
FCFB01000517.1	5708	1.63963	XP_013073260	LOC106060057	NA	NA	NA	NA	NA	NA	NA	NA
FCFB01000518.1	6643	7.34339	XP_013062008, XP_013062006	LOC106051377	NA	NA	XP_016864377	LOC107986217
FCFB01000524.1	5762	15.2747	XP_013071679	LOC106058735	NA	NA	NA	NA	NA	NA	NA	NA
FCFB01000528.1	4617	3.47101	XP_013093072	LOC106076799	XP_017171185	LOC108168108	NA	NA	NA	NA	NA	NA
FCFB01000531.1	11939	9.90614	XP_013093840	LOC106077647	NP_080414	Soga3	NP_001012279	SOGA3	, extracellular space, integral component of membrane	, regulation of autophagy
FCFB01000534.1	6599	0.24285	XP_013085801	LOC106070435	NA	NA	NA	NA	NA	NA	NA	NA
FCFB01000538.1	3512	0	XP_013083202	LOC106068401	NA	NA	NA	NA	NA	NA	NA	NA
FCFB01000540.1	2881	1.40176	XP_013085261	LOC106070005	NA	NA	NA	NA	NA	NA	NA	NA
FCFB01000541.1	2753	0.884817	XP_013085261	LOC106070005	NA	NA	NA	NA	NA	NA	NA	NA
FCFB01000542.1	1559	0.945709	XP_013085261	LOC106070005	NA	NA	NA	NA	NA	NA	NA	NA
FCFB01000543.1	18037	0.739222	XP_013084273	LOC106069206	NA	NA	NA	NA	NA	NA	NA	NA
FCFB01000544.1	3581	1.44996	XP_013078757	LOC106064701	XP_011238245, XP_006500713	Zfp512b	XP_011527235	ZNF512B	nucleus	transcription, DNA-templated, regulation of transcription, DNA-templated	DNA binding, protein binding, metal ion binding
FCFB01000549.1	7992	0.553439	XP_013089816	LOC106073731	NA	NA	NA	NA	NA	NA	NA	NA
FCFB01000550.1	3153	0.406614	XP_013089816	LOC106073731	NA	NA	NA	NA	NA	NA	NA	NA
FCFB01000551.1	10607	0.0241737	XP_013093615	LOC106077408	XP_017175357	3110067G11Rik	XP_011507125, XP_011524591	LOC100996274
FCFB01000554.1	12883	0.159224	XP_013062625	LOC106051945	NA	NA	XP_016856149	F5	Golgi membrane, extracellular region, extracellular region, extracellular space, endoplasmic reticulum lumen, plasma membrane, membrane, COPII-coated ER to Golgi transport vesicle, platelet alpha granule lumen, endoplasmic reticulum-Golgi intermediate compartment membrane, extracellular vesicle	platelet degranulation, ER to Golgi vesicle-mediated transport, blood coagulation, blood circulation, response to vitamin K, post-translational protein modification, cellular protein metabolic process, COPII vesicle coating	copper ion binding, protein binding	Complement and coagulation cascades - Homo sapiens (human)
FCFB01000555.1	5793	2.57827	XP_013095444	LOC106078914	NA	NA	NA	NA	NA	NA	NA	NA
FCFB01000557.1	1846	0.833404	XP_013081452	LOC106066894	NA	NA	NA	NA	NA	NA	NA	NA
FCFB01000558.1	9238	3.39318	XP_013088436	LOC106072595	NA	NA	NA	NA	NA	NA	NA	NA
FCFB01000560.1	4182	0	XP_013061595	LOC106051028	NA	NA	NA	NA	NA	NA	NA	NA
FCFB01000562.1	3941	0	XP_013075566	LOC106061885	NA	NA	NA	NA	NA	NA	NA	NA
FCFB01000565.1	18564	0	XP_013076320	LOC106062570	NA	NA	NA	NA	NA	NA	NA	NA
FCFB01000566.1	13372	0	XP_013086710	LOC106071211	NA	NA	NA	NA	NA	NA	NA	NA
FCFB01000568.1	14735	0.00870073	XP_013093421	LOC106077187	NP_001028657	BC048644	XP_016876376	LOC105378193
FCFB01000570.1	25745	0.00248991	XP_013091314	LOC106074957	NA	NA	XP_011533958	FRK	extracellular region, intracellular, nucleus, nucleoplasm, cytosol, cytosol, extrinsic component of cytoplasmic side of plasma membrane, azurophil granule lumen, specific granule lumen, extracellular exosome	negative regulation of transcription from RNA polymerase II promoter, protein phosphorylation, transmembrane receptor protein tyrosine kinase signaling pathway, negative regulation of cell proliferation, cell migration, cell differentiation, peptidyl-tyrosine autophosphorylation, neutrophil degranulation, innate immune response	protein tyrosine kinase activity, non-membrane spanning protein tyrosine kinase activity, receptor binding, protein binding, ATP binding
FCFB01000575.1	2220	0	XP_013094749	LOC106078437	NA	NA	NA	NA	NA	NA	NA	NA
FCFB01000576.1	12516	4.14342	XP_013062762	LOC106052066	XP_017174659	Gm14391	NP_001287880, XP_006722943, NP_003421, XP_011526568	ZNF91	nucleus	transcription, DNA-templated, negative regulation of transcription, DNA-templated, negative regulation of transposon integration	DNA binding, transcription factor activity, sequence-specific DNA binding, transcription factor activity, sequence-specific DNA binding, zinc ion binding
FCFB01000577.1	11444	5.1421	XP_013062762	LOC106052066	XP_006515364	Gm29738	NP_001166145, NP_001166146, XP_016882874, XP_016882875, XP_005259392, XP_005259393, NP_115973, XP_016882873, NP_008900, XP_011525564	ZNF347, ZNF28	nucleus	transcription, DNA-templated, regulation of transcription, DNA-templated	DNA binding, metal ion binding, DNA binding, transcription factor activity, sequence-specific DNA binding, metal ion binding
FCFB01000583.1	8005	0.120117	XP_013095799, XP_013095800, XP_013095801	LOC106079205	NA	NA	NA	NA	NA	NA	NA	NA
FCFB01000584.1	3015	0.0637837	XP_013095799, XP_013095800, XP_013095801	LOC106079205	NA	NA	NA	NA	NA	NA	NA	NA
FCFB01000589.1	15671	0.0122716	XP_013067256	LOC106055516	NA	NA	NA	NA	NA	NA	NA	NA
FCFB01000591.1	16960	4.61872	XP_013067256	LOC106055516	NP_032903	Plg	XP_016861951, XP_011532034, XP_016861950	MST1	extracellular region, extracellular space, extracellular exosome	proteolysis, biological_process, negative regulation of gluconeogenesis, hepatocyte growth factor receptor signaling pathway, regulation of cAMP-dependent protein kinase activity	molecular_function, serine-type endopeptidase activity, protein binding, receptor tyrosine kinase binding
FCFB01000592.1	5295	0.108956	XP_013088611	LOC106072719	NA	NA	NA	NA	NA	NA	NA	NA
FCFB01000594.1	10338	0.0310034	XP_013096557	LOC106079874	NA	NA	NA	NA	NA	NA	NA	NA
FCFB01000596.1	25294	8.58875	XP_013094544	LOC106078257	NA	NA	NA	NA	NA	NA	NA	NA
FCFB01000605.1	14058	6.83069	XP_013086481	LOC106071001	NA	NA	NA	NA	NA	NA	NA	NA
FCFB01000614.1	7982	0.168649	XP_013089011	LOC106073088	XP_017171145	Gm46386	XP_016878275, XP_016855047	LOC107984745
FCFB01000615.1	41423	12.3507	XP_013096594	LOC106079889	XP_006503420, XP_017175864	Zmym1	XP_011540467, XP_016857849, NP_001276020, XP_016857850	ZMYM1	nucleoplasm, cytoplasm	regulation of transcription from RNA polymerase II promoter	RNA polymerase II transcription factor activity, sequence-specific DNA binding, DNA binding, zinc ion binding, protein dimerization activity
FCFB01000616.1	21333	1.79991	XP_013096594	LOC106079889	NA	NA	NA	NA	NA	NA	NA	NA
FCFB01000619.1	9168	1.77597	XP_013081753	LOC106067157	NA	NA	NA	NA	NA	NA	NA	NA
FCFB01000620.1	19548	0	XP_013095974	LOC106079362	XP_006520280	Gm29975	NA	NA	NA	NA	NA	NA
FCFB01000626.1	4129	8.30587	XP_013078077	LOC106064123	NA	NA	NA	NA	NA	NA	NA	NA
FCFB01000627.1	57863	0.758867	XP_013081753	LOC106067157	NA	NA	NA	NA	NA	NA	NA	NA
FCFB01000628.1	27214	0.0400435	XP_013093204	LOC106076942	NA	NA	NA	NA	NA	NA	NA	NA
FCFB01000635.1	16928	11.2013	XP_013064105, XP_013064107, XP_013064108	LOC106053169	XP_006514721, NP_853555, XP_011241996	Ccdc85a	XP_011535009, NP_001138467, XP_011535007, XP_011535008, XP_005264182	CCDC85C, CCDC85A	bicellular tight junction, apical junction complex,	cerebral cortex development,
FCFB01000636.1	9623	4.05013	XP_013084765, XP_013084764	LOC106069607	NA	NA	NA	NA	NA	NA	NA	NA
FCFB01000637.1	450	3.84616	XP_013084765, XP_013084762, XP_013084764	LOC106069607, LOC106069604	NP_001239484, XP_006515538, NP_001239485, XP_006515539, XP_006515537	Gstz1	XP_011534972, XP_016876732	GSTZ1	mitochondrion, cytosol	L-phenylalanine catabolic process, L-phenylalanine catabolic process, tyrosine catabolic process, glutathione metabolic process, cellular oxidant detoxification, glutathione derivative biosynthetic process	glutathione transferase activity, glutathione transferase activity, glutathione peroxidase activity, protein binding, maleylacetoacetate isomerase activity, maleylacetoacetate isomerase activity, identical protein binding, protein homodimerization activity	Tyrosine metabolism - Homo sapiens (human)
FCFB01000638.1	11966	3.1446	XP_013084090	LOC106069063	XP_017175987	LOC108168962	NA	NA	NA	NA	NA	NA
FCFB01000641.1	31824	4.01044	XP_013069174, XP_013069173, XP_013069172, XP_013069175	LOC106056845	XP_011247917	Gm20385	NP_068735	ZNF70	nucleus	transcription, DNA-templated, regulation of transcription, DNA-templated	DNA binding, metal ion binding
FCFB01000642.1	2618	9.57377	XP_013069179	LOC106056847	NA	NA	NA	NA	NA	NA	NA	NA
FCFB01000644.1	2318	2.04642	XP_013069179	LOC106056847	NA	NA	NA	NA	NA	NA	NA	NA
FCFB01000646.1	29514	22.2928	XP_013069181, XP_013069180	LOC106056848	XP_006515980, XP_006515982, XP_006515984	Ppp2r5c	XP_005267876, XP_005267879	PPP2R5C	protein phosphatase type 2A complex, protein phosphatase type 2A complex, chromosome, centromeric region, nucleus, nucleoplasm, nucleoplasm, Golgi apparatus, cytosol, cytosol	signal transduction, negative regulation of cell proliferation, regulation of phosphatidylinositol 3-kinase signaling, proteasome-mediated ubiquitin-dependent protein catabolic process, regulation of catalytic activity	protein binding, protein phosphatase regulator activity	mRNA surveillance pathway - Homo sapiens (human), Sphingolipid signaling pathway - Homo sapiens (human), Oocyte meiosis - Homo sapiens (human), PI3K-Akt signaling pathway - Homo sapiens (human), AMPK signaling pathway - Homo sapiens (human), Adrenergic signaling in cardiomyocytes - Homo sapiens (human), Dopaminergic synapse - Homo sapiens (human)
FCFB01000650.1	5427	4.26406	XP_013069184, XP_013069182, XP_013069183, XP_013069180	LOC106056848	XP_006515987, XP_006515986, XP_006515980, XP_006515981, XP_006515982, XP_006515984, XP_006515985	Ppp2r5c	XP_011535217, XP_011535218	PPP2R5C	protein phosphatase type 2A complex, protein phosphatase type 2A complex, chromosome, centromeric region, nucleus, nucleoplasm, nucleoplasm, Golgi apparatus, cytosol, cytosol	signal transduction, negative regulation of cell proliferation, regulation of phosphatidylinositol 3-kinase signaling, proteasome-mediated ubiquitin-dependent protein catabolic process, regulation of catalytic activity	protein binding, protein phosphatase regulator activity	mRNA surveillance pathway - Homo sapiens (human), Sphingolipid signaling pathway - Homo sapiens (human), Oocyte meiosis - Homo sapiens (human), PI3K-Akt signaling pathway - Homo sapiens (human), AMPK signaling pathway - Homo sapiens (human), Adrenergic signaling in cardiomyocytes - Homo sapiens (human), Dopaminergic synapse - Homo sapiens (human)
FCFB01000652.1	3294	0.0194604	XP_013061220	LOC106050739	NA	NA	NA	NA	NA	NA	NA	NA
FCFB01000653.1	2710	0.0236541	XP_013088404	LOC106072561	NA	NA	NA	NA	NA	NA	NA	NA
FCFB01000656.1	15539	0.222765	XP_013072213	LOC106059194	XP_017176099	Gtf2ird2	NA	NA	NA	NA	NA	NA
FCFB01000658.1	31258	0.445015	XP_013072213	LOC106059194	XP_017174404, NP_001171277, XP_006499689, XP_006499690, XP_006499688, NP_038747, XP_017174398	Eif2ak4	XP_016877708, XP_011519901, XP_005254449, XP_011519902, NP_001013725	EIF2AK4	polysome, cytosolic ribosome	DNA damage checkpoint, positive regulation of defense response to virus by host, adaptive immune response, T cell activation involved in immune response, positive regulation of adaptive immune response, regulation of translational initiation, protein phosphorylation, cell cycle arrest, learning, long-term memory, regulation of translational initiation by eIF2 alpha phosphorylation, regulation of …	tRNA binding, protein serine/threonine kinase activity, eukaryotic translation initiation factor 2alpha kinase activity, eukaryotic translation initiation factor 2alpha kinase activity, ATP binding	Protein processing in endoplasmic reticulum - Homo sapiens (human), Hepatitis C - Homo sapiens (human), Measles - Homo sapiens (human), Influenza A - Homo sapiens (human), Herpes simplex infection - Homo sapiens (human), Epstein-Barr virus infection - Homo sapiens (human)
FCFB01000665.1	18867	1.10422	XP_013072212	LOC106059193	XP_006499690, XP_006499689, NP_001171277, XP_006499688, XP_017174404, XP_017174398, NP_038747	Eif2ak4	XP_011519901, XP_005254449, XP_016877708, XP_011519902, NP_001013725	EIF2AK4	polysome, cytosolic ribosome	DNA damage checkpoint, positive regulation of defense response to virus by host, adaptive immune response, T cell activation involved in immune response, positive regulation of adaptive immune response, regulation of translational initiation, protein phosphorylation, cell cycle arrest, learning, long-term memory, regulation of translational initiation by eIF2 alpha phosphorylation, regulation of …	tRNA binding, protein serine/threonine kinase activity, eukaryotic translation initiation factor 2alpha kinase activity, eukaryotic translation initiation factor 2alpha kinase activity, ATP binding	Protein processing in endoplasmic reticulum - Homo sapiens (human), Hepatitis C - Homo sapiens (human), Measles - Homo sapiens (human), Influenza A - Homo sapiens (human), Herpes simplex infection - Homo sapiens (human), Epstein-Barr virus infection - Homo sapiens (human)
FCFB01000669.1	16082	1.37915	XP_013072213	LOC106059194	XP_006499690, NP_001171277, XP_006499689, XP_017174404, XP_017174398, XP_006499688, NP_038747	Eif2ak4	XP_011519901, XP_011519902, XP_005254449, XP_016877708, NP_001013725	EIF2AK4	polysome, cytosolic ribosome	DNA damage checkpoint, positive regulation of defense response to virus by host, adaptive immune response, T cell activation involved in immune response, positive regulation of adaptive immune response, regulation of translational initiation, protein phosphorylation, cell cycle arrest, learning, long-term memory, regulation of translational initiation by eIF2 alpha phosphorylation, regulation of …	tRNA binding, protein serine/threonine kinase activity, eukaryotic translation initiation factor 2alpha kinase activity, eukaryotic translation initiation factor 2alpha kinase activity, ATP binding	Protein processing in endoplasmic reticulum - Homo sapiens (human), Hepatitis C - Homo sapiens (human), Measles - Homo sapiens (human), Influenza A - Homo sapiens (human), Herpes simplex infection - Homo sapiens (human), Epstein-Barr virus infection - Homo sapiens (human)
FCFB01000670.1	19115	1.09996	XP_013072213	LOC106059194	XP_017174404, XP_006499689, XP_006499690	Eif2ak4	NP_001013725, XP_005254449, XP_011519902, XP_011519901, XP_016877708	EIF2AK4	polysome, cytosolic ribosome	DNA damage checkpoint, positive regulation of defense response to virus by host, adaptive immune response, T cell activation involved in immune response, positive regulation of adaptive immune response, regulation of translational initiation, protein phosphorylation, cell cycle arrest, learning, long-term memory, regulation of translational initiation by eIF2 alpha phosphorylation, regulation of …	tRNA binding, protein serine/threonine kinase activity, eukaryotic translation initiation factor 2alpha kinase activity, eukaryotic translation initiation factor 2alpha kinase activity, ATP binding	Protein processing in endoplasmic reticulum - Homo sapiens (human), Hepatitis C - Homo sapiens (human), Measles - Homo sapiens (human), Influenza A - Homo sapiens (human), Herpes simplex infection - Homo sapiens (human), Epstein-Barr virus infection - Homo sapiens (human)
FCFB01000682.1	9952	8.37998	XP_013072193	LOC106059178	NA	NA	NP_001138228, NP_444264	NPFFR2	plasma membrane, plasma membrane, integral component of plasma membrane, actin cytoskeleton	G-protein coupled receptor signaling pathway, neuropeptide signaling pathway, detection of abiotic stimulus, cellular response to hormone stimulus, regulation of MAPK cascade, regulation of adenylate cyclase activity, response to peptide, regulation of cAMP-dependent protein kinase activity	G-protein coupled receptor activity, neuropeptide receptor activity, opioid receptor binding, peptide binding	Neuroactive ligand-receptor interaction - Homo sapiens (human)
FCFB01000684.1	6860	0.0467221	XP_013092871	LOC106076592	NA	NA	NA	NA	NA	NA	NA	NA
FCFB01000685.1	15607	0.230009	XP_013072178	LOC106059167	NA	NA	NA	NA	NA	NA	NA	NA
FCFB01000689.1	8499	0	XP_013073672	LOC106060378	NA	NA	NA	NA	NA	NA	NA	NA
FCFB01000692.1	2817	0.182045	XP_013073901	LOC106060535	XP_011242342, XP_011242347, NP_001239491	Rad51b	NP_598194, NP_001308741, NP_001308739, NP_001308738, NP_598193, NP_001308747, NP_001308746, NP_001308748, NP_002868, NP_001308743	RAD51B	nucleus, nucleoplasm, replication fork, Rad51B-Rad51C-Rad51D-XRCC2 complex	meiotic DNA recombinase assembly, double-strand break repair via homologous recombination, DNA synthesis involved in DNA repair, strand displacement, DNA repair, DNA recombination, mitotic recombination, reciprocal meiotic recombination, blood coagulation, response to ionizing radiation, positive regulation of G2/M transition of mitotic cell cycle, strand invasion	recombinase activity, four-way junction DNA binding, DNA binding, double-stranded DNA binding, single-stranded DNA binding, endodeoxyribonuclease activity, protein binding, ATP binding, DNA-dependent ATPase activity	Homologous recombination - Homo sapiens (human)
FCFB01000706.1	7507	0.0426953	XP_013071500	LOC106058588	XP_017171185	LOC108168108	NA	NA	NA	NA	NA	NA
FCFB01000710.1	7303	0.00877758	XP_013078224	LOC106064276	NA	NA	NA	NA	NA	NA	NA	NA
FCFB01000712.1	2363	0.162766	XP_013093544	LOC106077323	NA	NA	NA	NA	NA	NA	NA	NA
FCFB01000716.1	18586	0.0758775	XP_013094341	LOC106078129	NP_898911, XP_017176594	Zbed5	NP_071373, NP_001290180	ZBED8	nucleoplasm, nucleoplasm, cytoplasm	regulation of transcription from RNA polymerase II promoter	RNA polymerase II transcription factor activity, sequence-specific DNA binding, DNA binding, protein binding
FCFB01000718.1	1463	0.219079	XP_013088764	LOC106072862	XP_011245520, XP_011245517, XP_011245519, XP_011245518, XP_011245516	Lcor	NA	NA	NA	NA	NA	NA
FCFB01000725.1	810	0	XP_013065326	LOC106054127	NA	NA	NA	NA	NA	NA	NA	NA
FCFB01000726.1	4129	3.88125	XP_013090203	LOC106074026	XP_017167954	Gm46008	NP_001128360	RTL1	integral component of membrane	multicellular organism development
FCFB01000729.1	2610	0.712252	XP_013077134	LOC106063347	XP_006501038, NP_036137	Ctss, Ctsj	NP_001244901, NP_666023, NP_001903, NP_001244902, XP_005251773, NP_001244900	CTSL	extracellular region, extracellular region, extracellular space, nucleus, lysosome, endolysosome lumen, lysosomal lumen, extracellular exosome	toll-like receptor signaling pathway, adaptive immune response, proteolysis, antigen processing and presentation, antigen processing and presentation of exogenous peptide antigen via MHC class II, extracellular matrix disassembly, collagen catabolic process, collagen catabolic process, regulation of keratinocyte differentiation, proteolysis involved in cellular protein catabolic process, macropha…	fibronectin binding, cysteine-type endopeptidase activity, cysteine-type endopeptidase activity, serine-type endopeptidase activity, protein binding, collagen binding, cysteine-type peptidase activity, histone binding, proteoglycan binding, serpin family protein binding	Lysosome - Homo sapiens (human), Phagosome - Homo sapiens (human), Apoptosis - Homo sapiens (human), Antigen processing and presentation - Homo sapiens (human), Proteoglycans in cancer - Homo sapiens (human), Rheumatoid arthritis - Homo sapiens (human)
FCFB01000730.1	6247	0.389931	XP_013077134	LOC106063347	NP_034114, XP_006517143	Ctsl	XP_016869782, XP_011516565, NP_001188504, NP_001324	CTSL, CTSV	extracellular region, extracellular region, extracellular space, nucleus, lysosome, endolysosome lumen, lysosomal lumen, extracellular exosome, extracellular region, extracellular space, lysosome, microvillus, external side of plasma membrane, secretory granule, neuron projection, lysosomal lumen, perikaryon, apical part of cell, extracellular exosome	toll-like receptor signaling pathway, adaptive immune response, proteolysis, antigen processing and presentation, antigen processing and presentation of exogenous peptide antigen via MHC class II, extracellular matrix disassembly, collagen catabolic process, collagen catabolic process, regulation of keratinocyte differentiation, proteolysis involved in cellular protein catabolic process, macropha…	fibronectin binding, cysteine-type endopeptidase activity, cysteine-type endopeptidase activity, serine-type endopeptidase activity, protein binding, collagen binding, cysteine-type peptidase activity, histone binding, proteoglycan binding, serpin family protein binding, aminopeptidase activity, cysteine-type endopeptidase activity, cysteine-type endopeptidase activity, serine-type endopeptidase …	Lysosome - Homo sapiens (human), Phagosome - Homo sapiens (human), Apoptosis - Homo sapiens (human), Antigen processing and presentation - Homo sapiens (human), Proteoglycans in cancer - Homo sapiens (human), Rheumatoid arthritis - Homo sapiens (human), Lysosome - Homo sapiens (human), Apoptosis - Homo sapiens (human)
FCFB01000733.1	8783	1.9341	XP_013076595	LOC106062834	NP_081620, XP_011242815, NP_954599	Ctsll3, BC051665	NP_001324, NP_001188504	CTSV	extracellular region, extracellular space, lysosome, microvillus, external side of plasma membrane, secretory granule, neuron projection, lysosomal lumen, perikaryon, apical part of cell, extracellular exosome	spermatogenesis, cellular response to starvation, response to glucose, multicellular organism aging, antigen processing and presentation of exogenous peptide antigen via MHC class II, nerve development, extracellular matrix disassembly, response to gonadotropin, regulation of keratinocyte differentiation, decidualization, autophagic cell death, response to glucocorticoid, proteolysis involved in …	aminopeptidase activity, cysteine-type endopeptidase activity, cysteine-type endopeptidase activity, serine-type endopeptidase activity, protein binding, cysteine-type peptidase activity, kininogen binding, protein complex binding, peptide binding	Lysosome - Homo sapiens (human), Apoptosis - Homo sapiens (human)
FCFB01000734.1	3877	10.0693	XP_013076489	LOC106062720	NP_954599, XP_011242815	BC051665	XP_016869782, XP_011516565	CTSL	extracellular region, extracellular region, extracellular space, nucleus, lysosome, endolysosome lumen, lysosomal lumen, extracellular exosome	toll-like receptor signaling pathway, adaptive immune response, proteolysis, antigen processing and presentation, antigen processing and presentation of exogenous peptide antigen via MHC class II, extracellular matrix disassembly, collagen catabolic process, collagen catabolic process, regulation of keratinocyte differentiation, proteolysis involved in cellular protein catabolic process, macropha…	fibronectin binding, cysteine-type endopeptidase activity, cysteine-type endopeptidase activity, serine-type endopeptidase activity, protein binding, collagen binding, cysteine-type peptidase activity, histone binding, proteoglycan binding, serpin family protein binding	Lysosome - Homo sapiens (human), Phagosome - Homo sapiens (human), Apoptosis - Homo sapiens (human), Antigen processing and presentation - Homo sapiens (human), Proteoglycans in cancer - Homo sapiens (human), Rheumatoid arthritis - Homo sapiens (human)
FCFB01000735.1	12325	21.3034	XP_013063284, XP_013077134	LOC106052443, LOC106063347	NP_954599	BC051665	XP_016869782, XP_011516565	CTSL	extracellular region, extracellular region, extracellular space, nucleus, lysosome, endolysosome lumen, lysosomal lumen, extracellular exosome	toll-like receptor signaling pathway, adaptive immune response, proteolysis, antigen processing and presentation, antigen processing and presentation of exogenous peptide antigen via MHC class II, extracellular matrix disassembly, collagen catabolic process, collagen catabolic process, regulation of keratinocyte differentiation, proteolysis involved in cellular protein catabolic process, macropha…	fibronectin binding, cysteine-type endopeptidase activity, cysteine-type endopeptidase activity, serine-type endopeptidase activity, protein binding, collagen binding, cysteine-type peptidase activity, histone binding, proteoglycan binding, serpin family protein binding	Lysosome - Homo sapiens (human), Phagosome - Homo sapiens (human), Apoptosis - Homo sapiens (human), Antigen processing and presentation - Homo sapiens (human), Proteoglycans in cancer - Homo sapiens (human), Rheumatoid arthritis - Homo sapiens (human)
FCFB01000737.1	2681	0.0717299	XP_013071679	LOC106058735	NA	NA	NA	NA	NA	NA	NA	NA
FCFB01000739.1	3616	0.7091	XP_013077571, XP_013077559, XP_013077564	LOC106063662	XP_006516965, NP_035677, XP_017170968, XP_006516966, NP_001116420, NP_001288603	Tfap2a	XP_016866721, XP_011513135, XP_006715238	TFAP2A	nucleus, nucleus, nucleoplasm, nucleoplasm, Golgi apparatus, centrosome, cytosol, intracellular membrane-bounded organelle	negative regulation of transcription from RNA polymerase II promoter, negative regulation of transcription from RNA polymerase II promoter, kidney development, optic vesicle morphogenesis, optic cup structural organization, regulation of transcription from RNA polymerase II promoter, transcription from RNA polymerase II promoter, sensory perception of sound, negative regulation of cell proliferat…	transcription regulatory region sequence-specific DNA binding, RNA polymerase II core promoter proximal region sequence-specific DNA binding, RNA polymerase II core promoter sequence-specific DNA binding, RNA polymerase II transcription factor activity, sequence-specific DNA binding, transcription factor activity, RNA polymerase II core promoter proximal region sequence-specific binding, core pro…
FCFB01000742.1	1702	0.0753263	XP_013077559, XP_013077564	LOC106063662	NP_001116420	Tfap2a	NP_001027451, XP_006715238	TFAP2A	nucleus, nucleus, nucleoplasm, nucleoplasm, Golgi apparatus, centrosome, cytosol, intracellular membrane-bounded organelle	negative regulation of transcription from RNA polymerase II promoter, negative regulation of transcription from RNA polymerase II promoter, kidney development, optic vesicle morphogenesis, optic cup structural organization, regulation of transcription from RNA polymerase II promoter, transcription from RNA polymerase II promoter, sensory perception of sound, negative regulation of cell proliferat…	transcription regulatory region sequence-specific DNA binding, RNA polymerase II core promoter proximal region sequence-specific DNA binding, RNA polymerase II core promoter sequence-specific DNA binding, RNA polymerase II transcription factor activity, sequence-specific DNA binding, transcription factor activity, RNA polymerase II core promoter proximal region sequence-specific binding, core pro…
FCFB01000749.1	3223	0.0596674	XP_013077571, XP_013077564, XP_013077559	LOC106063662	NP_945198	Tfap2e	NP_003213	TFAP2C	nucleus, nucleoplasm, nucleoplasm, mitochondrion, cytosol	negative regulation of transcription from RNA polymerase II promoter, regulation of transcription from RNA polymerase II promoter, transcription from RNA polymerase II promoter, cell-cell signaling, male gonad development, regulation of gene expression, epigenetic, regulation of cell proliferation, positive regulation of transcription from RNA polymerase II promoter, positive regulation of transc…	RNA polymerase II regulatory region sequence-specific DNA binding, core promoter binding, transcriptional activator activity, RNA polymerase II core promoter proximal region sequence-specific binding, transcriptional repressor activity, RNA polymerase II core promoter proximal region sequence-specific binding, DNA binding, transcription factor activity, sequence-specific DNA binding, protein bind…
FCFB01000763.1	2136	0.660233	XP_013077571	LOC106063662	NA	NA	NA	NA	NA	NA	NA	NA
FCFB01000768.1	3311	3.56233	XP_013086562, XP_013086561, XP_013086560, XP_013086559, XP_013086558, XP_013086557, XP_013086556, XP_013086555, XP_013086553, XP_013086554	LOC106071066	NA	NA	NA	NA	NA	NA	NA	NA
FCFB01000770.1	1926	0.0998484	XP_013077564, XP_013077559	LOC106063662	NA	NA	NA	NA	NA	NA	NA	NA
FCFB01000783.1	3168	0	XP_013089786	LOC106073704	NA	NA	NA	NA	NA	NA	NA	NA
FCFB01000789.1	2127	0	XP_013085299	LOC106070039	NA	NA	NA	NA	NA	NA	NA	NA
FCFB01000791.1	4468	0.0573882	XP_013093426	LOC106077193	NA	NA	NA	NA	NA	NA	NA	NA
FCFB01000793.1	5551	0	XP_013061294	LOC106050798	NA	NA	NA	NA	NA	NA	NA	NA
FCFB01000795.1	5598	0	XP_013073019	LOC106059869	NA	NA	NA	NA	NA	NA	NA	NA
FCFB01000796.1	5471	0	XP_013060654	LOC106050246	XP_006519834	Gm31606	NA	NA	NA	NA	NA	NA
FCFB01000797.1	3704	0.0173063	XP_013088280	LOC106072443	NA	NA	NA	NA	NA	NA	NA	NA
FCFB01000805.1	11319	0.175562	XP_013086491	LOC106071011	XP_006504408	Gtf2ird2	NP_001003795, NP_775808	GTF2IRD2B, GTF2IRD2	nucleus, nucleoplasm, cytoplasm, nucleoplasm, cytoplasm	transcription, DNA-templated, regulation of transcription from RNA polymerase II promoter, multicellular organism development	RNA polymerase II transcription factor activity, sequence-specific DNA binding, DNA binding, RNA polymerase II transcription factor activity, sequence-specific DNA binding, DNA binding, protein binding
FCFB01000827.1	2651	0	XP_013084448	LOC106069352	NA	NA	NA	NA	NA	NA	NA	NA
FCFB01000831.1	37689	4.7028	XP_013077582	LOC106063684	NP_062362	Ppie	NP_001181936, XP_016855540, XP_006710352, NP_982281, NP_001306222	PPIE	extracellular region, nucleus, nucleoplasm, cytosol, nuclear speck, secretory granule lumen, catalytic step 2 spliceosome, ficolin-1-rich granule lumen	mRNA splicing, via spliceosome, mRNA splicing, via spliceosome, protein peptidyl-prolyl isomerization, transcription-coupled nucleotide-excision repair, regulation of transcription, DNA-templated, protein folding, neutrophil degranulation, positive regulation of viral genome replication	RNA binding, RNA binding, peptidyl-prolyl cis-trans isomerase activity, protein binding, cyclosporin A binding	Spliceosome - Homo sapiens (human)
FCFB01000833.1	4005	0.528187	XP_013077378	LOC106063527	NA	NA	NA	NA	NA	NA	NA	NA
FCFB01000834.1	8965	9.88175	XP_013077378	LOC106063527	XP_017170462, XP_017170468, XP_017170465, XP_017170467, XP_017170460, XP_011242137, XP_017170461, XP_017170466	Myt1l	XP_016859109, XP_016859102, XP_016859099, XP_016859100, XP_011508629, XP_016859096, XP_011508620, XP_011508621, XP_016859104, XP_016859093, XP_011508622, XP_011508623, XP_016859107, XP_016859094, XP_011508625, XP_016859101, XP_011508628, NP_001289981, XP_011508624, XP_011508627, XP_016859095, XP_016859103, XP_016859108, XP_016859105, XP_016859098, NP_055840, XP_011508626, XP_016859106	MYT1L	nucleus, chromosome	negative regulation of transcription from RNA polymerase II promoter, transcription, DNA-templated, regulation of transcription from RNA polymerase II promoter, nervous system development, neuron differentiation, neuron fate commitment, neuron fate specification, neuron development	transcriptional repressor activity, RNA polymerase II core promoter proximal region sequence-specific binding, DNA binding, zinc ion binding
FCFB01000835.1	2903	9.23008	XP_013077378	LOC106063527	XP_017170467, XP_017170468	Myt1l	XP_011508623, XP_016859101, XP_016859096, XP_011508624, XP_016859108, XP_016859103, XP_011508627, XP_011508628, XP_016859109, XP_016859094, XP_016859100, XP_016859099, XP_016859104, XP_016859093, XP_016859107, XP_016859095, NP_055840, NP_001289981, XP_016859098, XP_011508621, XP_016859106, XP_016859102, XP_016859105, XP_011508625, XP_011508620, XP_011508626, XP_011508622	MYT1L	nucleus, chromosome	negative regulation of transcription from RNA polymerase II promoter, transcription, DNA-templated, regulation of transcription from RNA polymerase II promoter, nervous system development, neuron differentiation, neuron fate commitment, neuron fate specification, neuron development	transcriptional repressor activity, RNA polymerase II core promoter proximal region sequence-specific binding, DNA binding, zinc ion binding
FCFB01000836.1	12427	78.1333	XP_013094360	LOC106078147	NP_057885	Rab10	NP_057215	RAB10	Golgi membrane, exocyst, endosome, endoplasmic reticulum membrane, Golgi apparatus, trans-Golgi network, cytosol, plasma membrane, plasma membrane, cell-cell adherens junction, focal adhesion, cilium, cytoplasmic vesicle membrane, secretory granule membrane, phagocytic vesicle membrane, insulin-responsive compartment, recycling endosome, recycling endosome membrane, extracellular exosome, exocyti…	Golgi to plasma membrane transport, vesicle docking involved in exocytosis, axonogenesis, protein secretion, vesicle-mediated transport, endosomal transport, regulation of exocytosis, antigen processing and presentation, polarized epithelial cell differentiation, cellular response to insulin stimulus, cellular response to insulin stimulus, Golgi to plasma membrane protein transport, neutrophil de…	GTPase activity, protein binding, GTP binding, GDP binding, myosin V binding, cadherin binding involved in cell-cell adhesion	Endocytosis - Homo sapiens (human), AMPK signaling pathway - Homo sapiens (human)
FCFB01000841.1	5600	0.950093	XP_013077603	LOC106063704	NA	NA	NA	NA	NA	NA	NA	NA
FCFB01000842.1	5491	0.607055	XP_013077603	LOC106063704	XP_006511368, XP_006511367, NP_064371, NP_001157252	Ick	XP_011512721, XP_016865975, XP_011512722, XP_016865976, XP_011512723, XP_016865974	ICK	nucleus, nucleus, cytoplasm, cytosol, cilium, ciliary basal body, ciliary tip, ciliary base	protein phosphorylation, signal transduction, multicellular organism development, regulation of gene expression, intracellular signal transduction, intraciliary anterograde transport, intraciliary retrograde transport, intraciliary transport, intraciliary transport, cilium assembly	magnesium ion binding, protein serine/threonine kinase activity, protein binding, ATP binding
FCFB01000843.1	4481	2.43192	XP_013077603	LOC106063704	NP_064371, NP_001157252, XP_006511368, XP_006511367	Ick	XP_011512723, XP_016865976, XP_016865979, XP_016865981, NP_055735, XP_016865980, XP_016865978, NP_057597, XP_016865975, XP_011512721, XP_016865974, XP_011512722, XP_016865977	ICK	nucleus, nucleus, cytoplasm, cytosol, cilium, ciliary basal body, ciliary tip, ciliary base	protein phosphorylation, signal transduction, multicellular organism development, regulation of gene expression, intracellular signal transduction, intraciliary anterograde transport, intraciliary retrograde transport, intraciliary transport, intraciliary transport, cilium assembly	magnesium ion binding, protein serine/threonine kinase activity, protein binding, ATP binding
FCFB01000844.1	42466	10.725	XP_013077641, XP_013077612, XP_013077633, XP_013077628, XP_013077619	LOC106063715	XP_006500685, XP_006500683, XP_006500684, XP_006500689, NP_705822	Pcmtd2	NP_001098395, NP_060727	PCMTD2	cytoplasm	protein methylation	protein-L-isoaspartate (D-aspartate) O-methyltransferase activity
FCFB01000846.1	5051	2.50014	XP_013077653	LOC106063742	XP_017175452, XP_011238739, NP_536717, XP_017175449	Eri3	NP_076971, XP_016857790, XP_005271243	ERI3		DNA metabolic process, nucleic acid phosphodiester bond hydrolysis	RNA binding, exonuclease activity, metal ion binding
FCFB01000847.1	5573	3.00212	XP_013077395	LOC106063545	NP_001074606, XP_006502107	Sis	XP_011511380, NP_001032	SI	Golgi apparatus, plasma membrane, brush border, integral component of membrane, apical plasma membrane, extracellular exosome	carbohydrate metabolic process, polysaccharide digestion	alpha-1,4-glucosidase activity, oligo-1,6-glucosidase activity, sucrose alpha-glucosidase activity, carbohydrate binding	Galactose metabolism - Homo sapiens (human), Starch and sucrose metabolism - Homo sapiens (human), Carbohydrate digestion and absorption - Homo sapiens (human)
FCFB01000848.1	14273	0.503012	XP_013077395	LOC106063545	XP_006506108, XP_006506109, XP_006506111, XP_006506107, NP_001164474, XP_006506110, XP_011239632, XP_006506105	Mgam	XP_011514973, XP_011514974, XP_011514972, XP_011514975, NP_004659, XP_016868261, XP_006716231, XP_011514976	MGAM	plasma membrane, integral component of membrane, apical plasma membrane, extracellular exosome, tertiary granule membrane, ficolin-1-rich granule membrane	maltose metabolic process, starch catabolic process, neutrophil degranulation, polysaccharide digestion	catalytic activity, glucan 1,4-alpha-glucosidase activity, alpha-1,4-glucosidase activity, amylase activity, carbohydrate binding, maltose alpha-glucosidase activity	Galactose metabolism - Homo sapiens (human), Starch and sucrose metabolism - Homo sapiens (human), Carbohydrate digestion and absorption - Homo sapiens (human)
FCFB01000849.1	9660	0.139354	XP_013077395	LOC106063545	XP_006506109, XP_006506108, XP_006506105, XP_011239632, XP_006506111, NP_001164474, XP_006506107, XP_006506110	Mgam	XP_016868261, NP_004659, XP_011514975, XP_011514973, XP_006716231, XP_011514974, XP_011514976, XP_011514972	MGAM	plasma membrane, integral component of membrane, apical plasma membrane, extracellular exosome, tertiary granule membrane, ficolin-1-rich granule membrane	maltose metabolic process, starch catabolic process, neutrophil degranulation, polysaccharide digestion	catalytic activity, glucan 1,4-alpha-glucosidase activity, alpha-1,4-glucosidase activity, amylase activity, carbohydrate binding, maltose alpha-glucosidase activity	Galactose metabolism - Homo sapiens (human), Starch and sucrose metabolism - Homo sapiens (human), Carbohydrate digestion and absorption - Homo sapiens (human)
FCFB01000850.1	9675	0.125886	XP_013077395	LOC106063545	XP_006506111, NP_001164474	Mgam	XP_011514975, XP_011514976, XP_006716231, XP_011514974, XP_016868261, NP_004659, XP_011514972, XP_011514973	MGAM	plasma membrane, integral component of membrane, apical plasma membrane, extracellular exosome, tertiary granule membrane, ficolin-1-rich granule membrane	maltose metabolic process, starch catabolic process, neutrophil degranulation, polysaccharide digestion	catalytic activity, glucan 1,4-alpha-glucosidase activity, alpha-1,4-glucosidase activity, amylase activity, carbohydrate binding, maltose alpha-glucosidase activity	Galactose metabolism - Homo sapiens (human), Starch and sucrose metabolism - Homo sapiens (human), Carbohydrate digestion and absorption - Homo sapiens (human)
FCFB01000851.1	7414	0	XP_013091544	LOC106075165	NA	NA	NA	NA	NA	NA	NA	NA
FCFB01000852.1	6906	0	XP_013091544	LOC106075165	NA	NA	NA	NA	NA	NA	NA	NA
FCFB01000856.1	3639	0	XP_013061892	LOC106051279	NA	NA	NA	NA	NA	NA	NA	NA
FCFB01000857.1	4941	0.0129736	XP_013084371	LOC106069295	NA	NA	NA	NA	NA	NA	NA	NA
FCFB01000859.1	25625	0.00500313	XP_013078912	LOC106064833	XP_011243633, NP_001156610, XP_006520052, XP_006520050	Card6	XP_011513969	LOC105375131
FCFB01000863.1	6870	0.130631	XP_013073013	LOC106059863	NP_001028657	BC048644	NA	NA	NA	NA	NA	NA
FCFB01000864.1	26277	6.16705	XP_013084040	LOC106069020	NP_035864	Siae	NP_733746	SIAE	extracellular space, lysosome, extracellular exosome	regulation of immune system process, carbohydrate metabolic process	sialate O-acetylesterase activity
FCFB01000865.1	5413	0	XP_013092258	LOC106075932	NA	NA	NA	NA	NA	NA	NA	NA
FCFB01000866.1	6635	0	XP_013064612	LOC106053577	NA	NA	NA	NA	NA	NA	NA	NA
FCFB01000867.1	19973	0	XP_013082263	LOC106067606	NA	NA	XP_016885987	LOC107984097
FCFB01000872.1	35168	1.0973	XP_013069684	LOC106057143	NP_035864	Siae	NP_733746, NP_001186851	SIAE	extracellular space, lysosome, extracellular exosome	regulation of immune system process, carbohydrate metabolic process	sialate O-acetylesterase activity
FCFB01000873.1	6987	0.00917456	XP_013074868	LOC106061323	NP_035864	Siae	NP_733746	SIAE	extracellular space, lysosome, extracellular exosome	regulation of immune system process, carbohydrate metabolic process	sialate O-acetylesterase activity
FCFB01000874.1	13463	0.699925	XP_013090316	LOC106074134	NP_035864	Siae	XP_016873419, NP_733746, NP_001186851	SIAE	extracellular space, lysosome, extracellular exosome	regulation of immune system process, carbohydrate metabolic process	sialate O-acetylesterase activity
FCFB01000875.1	23509	7.39761	XP_013083171	LOC106068376	NP_035864	Siae	NP_001186851, NP_733746	SIAE	extracellular space, lysosome, extracellular exosome	regulation of immune system process, carbohydrate metabolic process	sialate O-acetylesterase activity
FCFB01000876.1	8903	0	XP_013084335	LOC106069264	NA	NA	NA	NA	NA	NA	NA	NA
FCFB01000877.1	16720	0.141854	XP_013061071, XP_013061072, XP_013061073	LOC106050599	NA	NA	XP_016879460, XP_016855167	LOC105371409
FCFB01000880.1	6195	0.0620849	XP_013061073, XP_013061072	LOC106050599	XP_006507251	Rnf169	NP_703154	VGLL2	nucleus, cytoplasm	transcription, DNA-templated, skeletal muscle tissue development, positive regulation of transcription from RNA polymerase II promoter	transcription factor activity, RNA polymerase II distal enhancer sequence-specific binding, transcription coactivator activity, protein binding, protein C-terminus binding
FCFB01000881.1	32546	9.69241	XP_013061027, XP_013061023, XP_013061022, XP_013061021, XP_013061020, XP_013061019, XP_013061017	LOC106050584	NA	NA	NA	NA	NA	NA	NA	NA
FCFB01000883.1	5717	1.73796	XP_013061027, XP_013061023, XP_013061022, XP_013061021, XP_013061020, XP_013061019, XP_013061017	LOC106050584	NA	NA	NA	NA	NA	NA	NA	NA
FCFB01000884.1	2451	0	XP_013061016	LOC106050583	NA	NA	NA	NA	NA	NA	NA	NA
FCFB01000885.1	1934	0	XP_013085758	LOC106070399	NA	NA	NA	NA	NA	NA	NA	NA
FCFB01000886.1	1452	0	XP_013071679	LOC106058735	NA	NA	NA	NA	NA	NA	NA	NA
FCFB01000887.1	12822	0.124986	XP_013061016	LOC106050583	NA	NA	NA	NA	NA	NA	NA	NA
FCFB01000888.1	9010	1.40158	XP_013061016	LOC106050583	NA	NA	NA	NA	NA	NA	NA	NA
FCFB01000892.1	9335	4.11328	XP_013093639	LOC106077431	XP_017171145	Gm46386	XP_016855047, XP_016878275	LOC107984745
FCFB01000895.1	16846	0.0951304	XP_013091050	LOC106074758	NA	NA	XP_016855237	LOC107985062
FCFB01000897.1	7566	5.47321	XP_013061016	LOC106050583	NA	NA	NA	NA	NA	NA	NA	NA
FCFB01000898.1	2018	0	XP_013084484	LOC106069375	NA	NA	NA	NA	NA	NA	NA	NA
FCFB01000901.1	11659	0.434352	XP_013096858	LOC106080092	NP_033291	Sprr1b	XP_006725210, XP_003959982	LOC101059906
FCFB01000906.1	12620	0.0101589	XP_013082972	LOC106068214	NP_033291	Sprr1b	NA	NA	NA	NA	NA	NA
FCFB01000907.1	6930	0.0185	XP_013094627	LOC106078319	NA	NA	NA	NA	NA	NA	NA	NA
FCFB01000910.1	363	0	XP_013081753	LOC106067157	NP_080526	Gin1	NP_060146, XP_016865088	GIN1		DNA integration	nucleic acid binding
FCFB01000912.1	26203	2.66411	XP_013088404	LOC106072561	NA	NA	NA	NA	NA	NA	NA	NA
FCFB01000913.1	3425	0.580199	XP_013094341	LOC106078129	NP_898911, XP_017176594	Zbed5	NP_067034, NP_001137139	ZBED5	nucleoplasm, cytoplasm	regulation of transcription from RNA polymerase II promoter	RNA polymerase II transcription factor activity, sequence-specific DNA binding, DNA binding, metal ion binding
FCFB01000915.1	17190	2.26354	XP_013091614	LOC106075218	NA	NA	NA	NA	NA	NA	NA	NA
FCFB01000916.1	16891	0.531311	XP_013094627	LOC106078319	NP_898911, XP_017176594	Zbed5	NP_001290180, NP_071373	ZBED8	nucleoplasm, nucleoplasm, cytoplasm	regulation of transcription from RNA polymerase II promoter	RNA polymerase II transcription factor activity, sequence-specific DNA binding, DNA binding, protein binding
FCFB01000918.1	27433	4.79257	XP_013095799, XP_013095800, XP_013095801	LOC106079205	NA	NA	NA	NA	NA	NA	NA	NA
FCFB01000921.1	27073	1.7924	XP_013092432	LOC106076109	NA	NA	NA	NA	NA	NA	NA	NA
FCFB01000925.1	25620	0.0825678	XP_013084273	LOC106069206	NA	NA	NA	NA	NA	NA	NA	NA
FCFB01000927.1	19055	0.0672817	XP_013068060	LOC106056039	NA	NA	NA	NA	NA	NA	NA	NA
FCFB01000928.1	11707	0.487327	XP_013084671	LOC106069532	NA	NA	NA	NA	NA	NA	NA	NA
FCFB01000930.1	10204	0.301541	XP_013071679	LOC106058735	NA	NA	NA	NA	NA	NA	NA	NA
FCFB01000934.1	18003	0.466447	XP_013073900	LOC106060535	NA	NA	NA	NA	NA	NA	NA	NA
FCFB01000935.1	10108	0.659545	XP_013061339	LOC106050837	NA	NA	NA	NA	NA	NA	NA	NA
FCFB01000936.1	17898	0.59812	XP_013068060	LOC106056039	NA	NA	NA	NA	NA	NA	NA	NA
FCFB01000947.1	14012	0.0137245	XP_013068060	LOC106056039	NA	NA	NA	NA	NA	NA	NA	NA
FCFB01000948.1	10865	0.0117998	XP_013090648	LOC106074420	NA	NA	NA	NA	NA	NA	NA	NA
FCFB01000951.1	16240	0	XP_013069363	LOC106056953	XP_006516485	Gm31679	NP_001003795	GTF2IRD2B	nucleus, nucleoplasm, cytoplasm	transcription, DNA-templated, regulation of transcription from RNA polymerase II promoter, multicellular organism development	RNA polymerase II transcription factor activity, sequence-specific DNA binding, DNA binding
FCFB01000952.1	8666	0	XP_013071679	LOC106058735	NA	NA	NA	NA	NA	NA	NA	NA
FCFB01000954.1	20721	0	XP_013086724	LOC106071223	NA	NA	NA	NA	NA	NA	NA	NA
FCFB01000957.1	1532	0	XP_013063263	LOC106052429	NP_033126	Rptn	XP_016866849, XP_011534487, XP_016866848, XP_016866847	FAM120B	nucleus	transcription, DNA-templated, regulation of transcription, DNA-templated, peroxisome proliferator activated receptor signaling pathway, fat cell differentiation	protein binding
FCFB01000963.1	33049	0.00193962	XP_013092432	LOC106076109	XP_017173234	Gm46580	NA	NA	NA	NA	NA	NA
FCFB01000967.1	14695	0.0392599	XP_013093253	LOC106077006	NA	NA	NA	NA	NA	NA	NA	NA
FCFB01000968.1	13775	0	XP_013069503	LOC106057028	NA	NA	NA	NA	NA	NA	NA	NA
FCFB01000969.1	28999	0	XP_013072632	LOC106059533	NA	NA	NA	NA	NA	NA	NA	NA
FCFB01000971.1	8461	0	XP_013093253	LOC106077006	NA	NA	NA	NA	NA	NA	NA	NA
FCFB01000972.1	26798	0.06937	XP_013093717	LOC106077528	XP_017174916	Ank2	XP_016863561	ANK2	intracellular, cytosol, cytoskeleton, plasma membrane, intercalated disc, basolateral plasma membrane, apical plasma membrane, Z disc, T-tubule, M band, A band, sarcolemma, neuron projection, costamere, costamere, membrane raft, postsynaptic membrane	regulation of heart rate, atrial septum development, cellular calcium ion homeostasis, ER to Golgi vesicle-mediated transport, cytoskeleton organization, positive regulation of gene expression, regulation of cardiac muscle contraction by regulation of the release of sequestered calcium ion, regulation of cardiac muscle contraction by regulation of the release of sequestered calcium ion, regulatio…	structural constituent of cytoskeleton, protein binding, enzyme binding, protein kinase binding, spectrin binding, protein binding, bridging, ion channel binding, ion channel binding, ATPase binding	Proteoglycans in cancer - Homo sapiens (human)
FCFB01000976.1	16609	0.0270166	XP_013062370	LOC106051710	NA	NA	NA	NA	NA	NA	NA	NA
FCFB01000977.1	49270	0.00650524	XP_013093717	LOC106077528	XP_017174916	Ank2	XP_016863558	ANK2	intracellular, cytosol, cytoskeleton, plasma membrane, intercalated disc, basolateral plasma membrane, apical plasma membrane, Z disc, T-tubule, M band, A band, sarcolemma, neuron projection, costamere, costamere, membrane raft, postsynaptic membrane	regulation of heart rate, atrial septum development, cellular calcium ion homeostasis, ER to Golgi vesicle-mediated transport, cytoskeleton organization, positive regulation of gene expression, regulation of cardiac muscle contraction by regulation of the release of sequestered calcium ion, regulation of cardiac muscle contraction by regulation of the release of sequestered calcium ion, regulatio…	structural constituent of cytoskeleton, protein binding, enzyme binding, protein kinase binding, spectrin binding, protein binding, bridging, ion channel binding, ion channel binding, ATPase binding	Proteoglycans in cancer - Homo sapiens (human)
FCFB01000979.1	5074	0.0884349	XP_013093717	LOC106077528	XP_017169258	Ank3	NP_065070, XP_016863960, NP_001161354	ANKRD50	endosome	protein transport, retrograde transport, endosome to plasma membrane	protein binding
FCFB01000981.1	22793	0.0224991	XP_013093717	LOC106077528	XP_017169258	Ank3	XP_016871604	ANK3	lysosome, endoplasmic reticulum, Golgi apparatus, cytosol, plasma membrane, plasma membrane, bicellular tight junction, basal plasma membrane, cell surface, intercalated disc, spectrin-associated cytoskeleton, basolateral plasma membrane, lateral plasma membrane, sarcoplasmic reticulum, Z disc, T-tubule, dendrite, neuromuscular junction, node of Ranvier, sarcolemma, neuron projection, costamere, …	mitotic cytokinesis, ER to Golgi vesicle-mediated transport, plasma membrane organization, cytoskeletal anchoring at plasma membrane, signal transduction, axonogenesis, neuromuscular junction development, positive regulation of gene expression, positive regulation of cell communication by electrical coupling, positive regulation of sodium ion transport, magnesium ion homeostasis, neuronal action …	structural constituent of cytoskeleton, protein binding, cytoskeletal protein binding, spectrin binding, spectrin binding, protein binding, bridging, ion channel binding, cadherin binding	Proteoglycans in cancer - Homo sapiens (human)
FCFB01000983.1	29884	0	XP_013072792	LOC106059660	NA	NA	NA	NA	NA	NA	NA	NA
FCFB01000984.1	21370	0.0749914	XP_013093717	LOC106077528	XP_017169258, XP_011241596	Ank3	XP_016871607	ANK3	lysosome, endoplasmic reticulum, Golgi apparatus, cytosol, plasma membrane, plasma membrane, bicellular tight junction, basal plasma membrane, cell surface, intercalated disc, spectrin-associated cytoskeleton, basolateral plasma membrane, lateral plasma membrane, sarcoplasmic reticulum, Z disc, T-tubule, dendrite, neuromuscular junction, node of Ranvier, sarcolemma, neuron projection, costamere, …	mitotic cytokinesis, ER to Golgi vesicle-mediated transport, plasma membrane organization, cytoskeletal anchoring at plasma membrane, signal transduction, axonogenesis, neuromuscular junction development, positive regulation of gene expression, positive regulation of cell communication by electrical coupling, positive regulation of sodium ion transport, magnesium ion homeostasis, neuronal action …	structural constituent of cytoskeleton, protein binding, cytoskeletal protein binding, spectrin binding, spectrin binding, protein binding, bridging, ion channel binding, cadherin binding	Proteoglycans in cancer - Homo sapiens (human)
FCFB01000988.1	20198	0.669653	XP_013093717	LOC106077528	XP_011248027, XP_006535645	Ankrd50	NP_065070, NP_001161354, XP_016863960	ANKRD50	endosome	protein transport, retrograde transport, endosome to plasma membrane	protein binding
FCFB01000989.1	31178	0.217938	XP_013093717	LOC106077528	XP_017169258	Ank3	XP_016871603	ANK3	lysosome, endoplasmic reticulum, Golgi apparatus, cytosol, plasma membrane, plasma membrane, bicellular tight junction, basal plasma membrane, cell surface, intercalated disc, spectrin-associated cytoskeleton, basolateral plasma membrane, lateral plasma membrane, sarcoplasmic reticulum, Z disc, T-tubule, dendrite, neuromuscular junction, node of Ranvier, sarcolemma, neuron projection, costamere, …	mitotic cytokinesis, ER to Golgi vesicle-mediated transport, plasma membrane organization, cytoskeletal anchoring at plasma membrane, signal transduction, axonogenesis, neuromuscular junction development, positive regulation of gene expression, positive regulation of cell communication by electrical coupling, positive regulation of sodium ion transport, magnesium ion homeostasis, neuronal action …	structural constituent of cytoskeleton, protein binding, cytoskeletal protein binding, spectrin binding, spectrin binding, protein binding, bridging, ion channel binding, cadherin binding	Proteoglycans in cancer - Homo sapiens (human)
FCFB01000990.1	20110	0.0701272	XP_013088611	LOC106072719	NA	NA	NA	NA	NA	NA	NA	NA
FCFB01000991.1	10448	0.0429478	XP_013096549	LOC106079863	XP_017176671	Ankrd17	XP_016863506, XP_016863505	ANKRD17	chromatin, nucleus, cytoplasm, membrane, nuclear membrane	blood vessel maturation, regulation of DNA replication, viral process, defense response to bacterium, positive regulation of I-kappaB kinase/NF-kappaB signaling, innate immune response, positive regulation of cell cycle, negative regulation of smooth muscle cell differentiation, positive regulation of G1/S transition of mitotic cell cycle, positive regulation of MDA-5 signaling pathway, positive …	chromatin binding, RNA binding, protein binding
FCFB01000992.1	10053	0	XP_013092871	LOC106076592	NA	NA	NA	NA	NA	NA	NA	NA
FCFB01000994.1	13445	0	XP_013064223	LOC106053246	NA	NA	NP_689808	PGBD4
FCFB01000995.1	6723	0.0190697	XP_013093717	LOC106077528	XP_017169258	Ank3	XP_016871604	ANK3	lysosome, endoplasmic reticulum, Golgi apparatus, cytosol, plasma membrane, plasma membrane, bicellular tight junction, basal plasma membrane, cell surface, intercalated disc, spectrin-associated cytoskeleton, basolateral plasma membrane, lateral plasma membrane, sarcoplasmic reticulum, Z disc, T-tubule, dendrite, neuromuscular junction, node of Ranvier, sarcolemma, neuron projection, costamere, …	mitotic cytokinesis, ER to Golgi vesicle-mediated transport, plasma membrane organization, cytoskeletal anchoring at plasma membrane, signal transduction, axonogenesis, neuromuscular junction development, positive regulation of gene expression, positive regulation of cell communication by electrical coupling, positive regulation of sodium ion transport, magnesium ion homeostasis, neuronal action …	structural constituent of cytoskeleton, protein binding, cytoskeletal protein binding, spectrin binding, spectrin binding, protein binding, bridging, ion channel binding, cadherin binding	Proteoglycans in cancer - Homo sapiens (human)
FCFB01001007.1	4702	0	XP_013070287	LOC106057587	NA	NA	NA	NA	NA	NA	NA	NA
FCFB01001008.1	11876	0	XP_013084671	LOC106069532	NA	NA	NA	NA	NA	NA	NA	NA
FCFB01001011.1	14428	0.00888587	XP_013069503	LOC106057028	NA	NA	NA	NA	NA	NA	NA	NA
FCFB01001020.1	10376	0	XP_013093615	LOC106077408	NA	NA	NA	NA	NA	NA	NA	NA
FCFB01001021.1	9508	0	XP_013071337, XP_013071336, XP_013071338, XP_013071339	LOC106058454	NA	NA	NA	NA	NA	NA	NA	NA
FCFB01001022.1	9262	0	XP_013094749	LOC106078437	NA	NA	NA	NA	NA	NA	NA	NA
FCFB01001026.1	13755	0.102527	XP_013085515	LOC106070219	NA	NA	NA	NA	NA	NA	NA	NA
FCFB01001027.1	60371	0.00743268	XP_013079955	LOC106065640	XP_017171185	LOC108168108	NA	NA	NA	NA	NA	NA
FCFB01001041.1	3568	0	XP_013063801	LOC106052888	NA	NA	NA	NA	NA	NA	NA	NA
FCFB01001047.1	21489	0.116339	XP_013062691	LOC106051999	XP_006522457, NP_001034619, XP_006522455	Parp14	NP_060024	PARP14	nucleus, cytosol, membrane	transcription, DNA-templated, regulation of transcription, DNA-templated	RNA binding, NAD+ ADP-ribosyltransferase activity, protein binding
FCFB01001050.1	10010	0	XP_013064133	LOC106053188	NA	NA	NA	NA	NA	NA	NA	NA
FCFB01001051.1	8105	0.00790903	XP_013088601	LOC106072712	NP_848748	Klhl2	XP_011529874	KLHL2	ruffle, cytoplasm, cytosol, actin cytoskeleton, lamellipodium, Cul3-RING ubiquitin ligase complex, Cul3-RING ubiquitin ligase complex	protein ubiquitination, protein ubiquitination involved in ubiquitin-dependent protein catabolic process, post-translational protein modification	actin binding, ubiquitin-protein transferase activity, protein binding, identical protein binding
FCFB01001053.1	21480	0.00596859	XP_013088601	LOC106072712	XP_006512359	Klhl40	XP_011529874	KLHL2	ruffle, cytoplasm, cytosol, actin cytoskeleton, lamellipodium, Cul3-RING ubiquitin ligase complex, Cul3-RING ubiquitin ligase complex	protein ubiquitination, protein ubiquitination involved in ubiquitin-dependent protein catabolic process, post-translational protein modification	actin binding, ubiquitin-protein transferase activity, protein binding, identical protein binding
FCFB01001054.1	19220	0.00333521	XP_013081246, XP_013089539, XP_013089538, XP_013076425, XP_013089537, XP_013089536, XP_013089535	LOC106066716, LOC106073507, LOC106062673	NA	NA	NA	NA	NA	NA	NA	NA
FCFB01001055.1	11215	0.0057158	XP_013086361	LOC106070910	NP_848795	Unc45b	XP_016879723, NP_001295210	UNC45B	cytosol	lens development in camera-type eye, muscle organ development, cell differentiation, chaperone-mediated protein folding	protein binding, Hsp90 protein binding
FCFB01001057.1	4570	0	XP_013092815	LOC106076539	NA	NA	XP_011528955	LOC105373057
FCFB01001059.1	1433	0	XP_013092166	LOC106075825	NA	NA	NA	NA	NA	NA	NA	NA
FCFB01001060.1	12518	0.00512084	XP_013084992	LOC106069796	NA	NA	NA	NA	NA	NA	NA	NA
FCFB01001061.1	5355	0	XP_013071679	LOC106058735	NA	NA	NA	NA	NA	NA	NA	NA
FCFB01001062.1	7897	0	XP_013071679	LOC106058735	NA	NA	NA	NA	NA	NA	NA	NA
FCFB01001063.1	11588	0	XP_013076425, XP_013090097, XP_013064881	LOC106062673, LOC106073956, LOC106053804	NA	NA	NA	NA	NA	NA	NA	NA
FCFB01001064.1	291	0	XP_013091345	LOC106074981	NA	NA	NA	NA	NA	NA	NA	NA
FCFB01001066.1	23144	0.889084	XP_013086724	LOC106071223	NA	NA	NA	NA	NA	NA	NA	NA
FCFB01001068.1	4755	2.23786	XP_013071337, XP_013071336, XP_013071338, XP_013071339	LOC106058454	NA	NA	NA	NA	NA	NA	NA	NA
FCFB01001069.1	3854	14.7034	XP_013086884	LOC106071344	NP_082662, XP_011247876, XP_011247877, XP_017176607, XP_011247871, XP_011247873, XP_011247872, XP_017176606, XP_011247875, XP_011247878, XP_011247874	Asphd2	NP_065170	ASPHD2	membrane, integral component of membrane	peptidyl-amino acid modification, oxidation-reduction process	metal ion binding, dioxygenase activity
FCFB01001070.1	1101	28.1796	XP_013086884	LOC106071344	XP_011247872, XP_011247875, XP_011247871, XP_017176606, XP_011247873, XP_011247878, XP_017176607, XP_011247877, XP_011247876, XP_011247874, NP_082662	Asphd2	NP_065170	ASPHD2	membrane, integral component of membrane	peptidyl-amino acid modification, oxidation-reduction process	metal ion binding, dioxygenase activity
FCFB01001071.1	13255	6.23858	XP_013086889, XP_013086888, XP_013086887, XP_013086886, XP_013086885	LOC106071345	NA	NA	NA	NA	NA	NA	NA	NA
FCFB01001072.1	15532	27.4166	XP_013086874	LOC106071337	XP_006522070, XP_006522069	Ufd1	NP_005650, XP_011528663	UFD1	nucleus, nucleoplasm, endoplasmic reticulum, cytosol, VCP-NPL4-UFD1 AAA ATPase complex, VCP-NPL4-UFD1 AAA ATPase complex, UFD1-NPL4 complex	skeletal system development, ubiquitin-dependent protein catabolic process, protein deubiquitination, retrograde protein transport, ER to cytosol, negative regulation of type I interferon production, negative regulation of RIG-I signaling pathway, proteasome-mediated ubiquitin-dependent protein catabolic process, error-free translesion synthesis, ER-associated misfolded protein catabolic process	thiol-dependent ubiquitin-specific protease activity, receptor binding, protein binding, protein complex binding, K48-linked polyubiquitin modification-dependent protein binding, ATPase binding	Protein processing in endoplasmic reticulum - Homo sapiens (human)
FCFB01001073.1	11699	11.4956	XP_013086890	LOC106071347	NA	NA	NA	NA	NA	NA	NA	NA
FCFB01001074.1	18877	4.23797	XP_013071338, XP_013071337, XP_013071336, XP_013071339	LOC106058454	NP_001278071, XP_006533813, NP_062273, NP_001278072, NP_001278070	Rabep1	XP_011522362	RABEP1	endosome, early endosome, endocytic vesicle, early endosome membrane, intracellular membrane-bounded organelle, protein complex, recycling endosome	endocytosis, apoptotic process, protein transport, vesicle-mediated transport, positive regulation of GTPase activity, membrane organization, membrane fusion	GTPase activator activity, protein binding, growth factor activity, protein domain specific binding, protein homodimerization activity	Endocytosis - Homo sapiens (human)
FCFB01001075.1	27207	0.0589027	XP_013071337, XP_013071336, XP_013071338, XP_013071339	LOC106058454	NA	NA	NA	NA	NA	NA	NA	NA
FCFB01001076.1	14533	3.98298	XP_013071337, XP_013071336, XP_013071338, XP_013071339	LOC106058454	NA	NA	NA	NA	NA	NA	NA	NA
FCFB01001078.1	2082	0.923669	XP_013093451	LOC106077231	NA	NA	NA	NA	NA	NA	NA	NA
FCFB01001081.1	27639	3.29802	XP_013086875	LOC106071338	XP_006529563	Ppip5k2	XP_016864763, XP_005277595, XP_016864760, XP_016864758, XP_016864762, XP_005271995, XP_016864761, XP_005277591, NP_056031, NP_001268400, NP_001263206, XP_005277598, XP_005271992, XP_005271993, XP_006714639, XP_016864759, XP_006714640, XP_005277592, XP_016864764, XP_005277596, XP_005277593, XP_011541592	PPIP5K2	cytosol, cytosol, cytosol	inositol metabolic process, inositol metabolic process, phosphorylation, dephosphorylation, inositol phosphate biosynthetic process, inositol phosphate metabolic process	inositol-1,3,4,5,6-pentakisphosphate kinase activity, inositol hexakisphosphate kinase activity, inositol hexakisphosphate kinase activity, inositol heptakisphosphate kinase activity, inositol heptakisphosphate kinase activity, inositol hexakisphosphate 5-kinase activity, acid phosphatase activity, ATP binding, diphosphoinositol-pentakisphosphate kinase activity, diphosphoinositol-pentakisphospha…	Phosphatidylinositol signaling system - Homo sapiens (human)
FCFB01001083.1	12278	3.61811	XP_013086875	LOC106071338	XP_011237910, XP_011237911, XP_011237906, XP_011237905, XP_006499802, XP_011237907, XP_011237908, XP_011237909, XP_011237912, XP_011237914, XP_011237913	Ppip5k1	XP_016878239, XP_011520561, XP_016878233, XP_016878235, XP_016878225, XP_016878228, XP_011520556, XP_005254860, XP_011520554, XP_016878226, XP_016878238, XP_016878234, XP_016878229, XP_016878237, XP_016878232, XP_016878231, XP_016878241, NP_001124330, XP_011520551, XP_016878230, NP_001177143, XP_016878240, XP_016878242, XP_016878227, XP_016878224, XP_005254861, NP_055474, XP_011520552, NP_0011243…	PPIP5K1	nucleoplasm, cytosol, cytosol, plasma membrane	inositol metabolic process, phosphorylation, dephosphorylation, inositol phosphate biosynthetic process, inositol phosphate metabolic process	inositol-1,3,4,5,6-pentakisphosphate kinase activity, inositol hexakisphosphate kinase activity, inositol hexakisphosphate kinase activity, inositol heptakisphosphate kinase activity, inositol heptakisphosphate kinase activity, inositol hexakisphosphate 5-kinase activity, acid phosphatase activity, ATP binding, diphosphoinositol-pentakisphosphate kinase activity, inositol hexakisphosphate 1-kinas…	Phosphatidylinositol signaling system - Homo sapiens (human)
FCFB01001084.1	9696	29.4928	XP_013081709, XP_013081710, XP_013081705, XP_013081707, XP_013081706, XP_013081708	LOC106067120	NP_598755	Gstt3	NA	NA	NA	NA	NA	NA
FCFB01001085.1	39568	91.3116	XP_013089878	LOC106073779	NP_997406	Rpl23a	NP_000975	RPL23A	nucleus, nucleolus, cytoplasm, cytosol, cytosolic large ribosomal subunit, cytosolic large ribosomal subunit, TORC2 complex, extracellular exosome	ribosomal large subunit assembly, nuclear-transcribed mRNA catabolic process, nonsense-mediated decay, rRNA processing, translation, translation, translational initiation, SRP-dependent cotranslational protein targeting to membrane, cell proliferation, viral transcription	RNA binding, RNA binding, structural constituent of ribosome, structural constituent of ribosome, protein binding, rRNA binding, cadherin binding	Ribosome - Homo sapiens (human)
FCFB01001086.1	20903	28.5017	XP_013086175	LOC106070758	NP_001229973, XP_006514524, XP_006514526, XP_006514525, NP_001229972, NP_031480	Ap1b1	NP_001159491, NP_001118, NP_663782	AP1B1	Golgi membrane, lysosomal membrane, Golgi apparatus, cytosol, cytosol, clathrin adaptor complex, cytoplasmic vesicle membrane, clathrin-coated endocytic vesicle membrane, trans-Golgi network membrane, intracellular membrane-bounded organelle	intracellular protein transport, determination of left/right symmetry, heart development, vesicle-mediated transport, antigen processing and presentation of exogenous peptide antigen via MHC class II, regulation of defense response to virus by virus	transporter activity, protein binding, protein transporter activity, protein kinase binding	Lysosome - Homo sapiens (human)
FCFB01001093.1	6333	0.091098	XP_013075126	LOC106061508	NA	NA	NA	NA	NA	NA	NA	NA
FCFB01001094.1	3051	0	XP_013093668	LOC106077471	NA	NA	NA	NA	NA	NA	NA	NA
FCFB01001096.1	2324	0	XP_013069684	LOC106057143	NP_001160130	Cdr1	XP_011527235	ZNF512B	nucleus	transcription, DNA-templated, regulation of transcription, DNA-templated	DNA binding, protein binding, metal ion binding
FCFB01001098.1	28179	1.97228	XP_013072239	LOC106059224	NP_001192199, XP_006503787, XP_006503780, NP_001156689, XP_006503786, XP_006503778, XP_006503791, XP_006503781, XP_006503789, NP_001156687, XP_006503783, XP_006503779, XP_006503777, XP_006503785, XP_017176152, XP_006503790, XP_006503784, XP_006503792, XP_006503776, NP_001156688, XP_017176151, XP_006503794, NP_032036, XP_006503793, XP_006503788, XP_006503782	Fgfr3	XP_006713933, XP_011511724, XP_011511722, NP_075254, XP_006713936, NP_000133, XP_006713935, XP_006713931, XP_006713934, NP_001156685, XP_006713932	FGFR3	extracellular region, nucleus, endoplasmic reticulum, Golgi apparatus, plasma membrane, plasma membrane, integral component of plasma membrane, focal adhesion, cell surface, transport vesicle	MAPK cascade, skeletal system development, endochondral ossification, chondrocyte differentiation, endochondral bone growth, JAK-STAT cascade, cell-cell signaling, positive regulation of cell proliferation, positive regulation of cell proliferation, fibroblast growth factor receptor signaling pathway, fibroblast growth factor receptor signaling pathway, fibroblast growth factor receptor signaling…	protein tyrosine kinase activity, protein tyrosine kinase activity, fibroblast growth factor-activated receptor activity, Ras guanyl-nucleotide exchange factor activity, protein binding, ATP binding, 1-phosphatidylinositol-3-kinase activity, fibroblast growth factor binding, phosphatidylinositol-4,5-bisphosphate 3-kinase activity	MAPK signaling pathway - Homo sapiens (human), Ras signaling pathway - Homo sapiens (human), Rap1 signaling pathway - Homo sapiens (human), Endocytosis - Homo sapiens (human), PI3K-Akt signaling pathway - Homo sapiens (human), Signaling pathways regulating pluripotency of stem cells - Homo sapiens (human), Regulation of actin cytoskeleton - Homo sapiens (human), Pathways in cancer - Homo sapiens …
FCFB01001099.1	2809	0.0228205	XP_013071086	LOC106058261	XP_017174855	Gm46731	NA	NA	NA	NA	NA	NA
FCFB01001101.1	4317	0.0148489	XP_013086971	LOC106071429	NA	NA	NA	NA	NA	NA	NA	NA
FCFB01001106.1	8183	0	XP_013087554	LOC106071883	NA	NA	NA	NA	NA	NA	NA	NA
FCFB01001108.1	3300	0.174825	XP_013087555	LOC106071884	NA	NA	NA	NA	NA	NA	NA	NA
FCFB01001109.1	2903	0.044163	XP_013087555	LOC106071884	NA	NA	NA	NA	NA	NA	NA	NA
FCFB01001110.1	5347	0	XP_013096052	LOC106079431	NA	NA	NA	NA	NA	NA	NA	NA
FCFB01001111.1	9688	0.0132334	XP_013092871	LOC106076592	XP_017174855	Gm46731	NA	NA	NA	NA	NA	NA
FCFB01001115.1	23841	0.236611	XP_013090334	LOC106074150	XP_006533750, NP_057904, XP_006533746, XP_006533748, XP_006533747	Mpp2	XP_011523129, NP_005365, NP_001265310, NP_001265301, NP_001265305, NP_001265299	MPP2	cytoplasm, cytoskeleton, integral component of plasma membrane, postsynaptic density of dendrite, membrane, dendrite membrane, dendritic spine membrane, dendritic spine, dendritic shaft	signal transduction, GMP metabolic process, GDP metabolic process, protein homooligomerization, excitatory postsynaptic potential, long-term synaptic potentiation	guanylate kinase activity, protein binding
FCFB01001121.1	3308	0	XP_013067350	LOC106055589	NA	NA	XP_011547617	LOC101930119
FCFB01001122.1	849	0	XP_013061694	LOC106051109	NA	NA	NA	NA	NA	NA	NA	NA
FCFB01001124.1	3417	0	XP_013061694	LOC106051109	NA	NA	NP_001243243, NP_000334	SLC5A1	plasma membrane, integral component of plasma membrane, cell-cell junction, apical plasma membrane, brush border membrane, extracellular exosome	intestinal D-glucose absorption, sodium ion transport, glucose transport, intestinal hexose absorption, glucose transmembrane transport	glucose:sodium symporter activity, glucose:sodium symporter activity, protein binding	Carbohydrate digestion and absorption - Homo sapiens (human), Bile secretion - Homo sapiens (human), Mineral absorption - Homo sapiens (human)
FCFB01001125.1	3810	0	XP_013060758	LOC106050349	XP_011245516	Lcor	XP_016872504	LOC105376353
FCFB01001129.1	3692	0	XP_013092871	LOC106076592	NA	NA	NA	NA	NA	NA	NA	NA
FCFB01001131.1	7969	1.10203	XP_013076097	LOC106062384	NP_722491	Twnk	NP_001157285, XP_011538277, XP_016871926	TWNK	mitochondrial matrix, mitochondrial nucleoid	mitochondrial DNA replication, mitochondrial DNA replication, DNA unwinding involved in DNA replication, transcription from mitochondrial promoter, mitochondrion organization, protein hexamerization, protein homooligomerization, cellular response to glucose stimulus	protease binding, single-stranded DNA binding, ATP binding, 5'-3' DNA helicase activity
FCFB01001132.1	9260	0.318437	XP_013070000	LOC106057377	NA	NA	NA	NA	NA	NA	NA	NA
FCFB01001136.1	8474	36.1589	XP_013068476, XP_013068472, XP_013068474, XP_013068473	LOC106056324	NA	NA	NA	NA	NA	NA	NA	NA
FCFB01001137.1	16644	2.98483	XP_013068476, XP_013068474, XP_013068473, XP_013068472, XP_013068477	LOC106056324	NA	NA	NA	NA	NA	NA	NA	NA
FCFB01001138.1	3384	0.0757715	XP_013070735	LOC106057933	NA	NA	NA	NA	NA	NA	NA	NA
FCFB01001154.1	1781	0.323933	XP_013090794	LOC106074556	NA	NA	NA	NA	NA	NA	NA	NA
FCFB01001155.1	11524	0.951194	XP_013065492	LOC106054250	XP_006519834	Gm31606	XP_005273755	LOC100132874
FCFB01001156.1	2768	1.38951	XP_013069057, XP_013069056, XP_013069055, XP_013069052	LOC106056759	NA	NA	NA	NA	NA	NA	NA	NA
FCFB01001158.1	4006	0.0800083	XP_013087574	LOC106071901	XP_017168145, XP_017168144, XP_017168143	Chtf8	XP_011521400	CHMP1A	condensed nuclear chromosome, ESCRT III complex, early endosome, microtubule organizing center, endomembrane system, nuclear matrix, extracellular exosome	cell separation after cytokinesis, transcription, DNA-templated, proteolysis, nucleus organization, vacuolar transport, mitotic chromosome condensation, mitotic metaphase plate congression, regulation of centrosome duplication, protein transport, vesicle-mediated transport, gene silencing, multivesicular body assembly, viral budding via host ESCRT complex, negative regulation of transcription by …	protein binding, metallopeptidase activity, zinc ion binding, protein domain specific binding, identical protein binding, protein homodimerization activity	Endocytosis - Homo sapiens (human)
FCFB01001164.1	17255	0.0334352	XP_013085971	LOC106070581	XP_006530029	Prg4	XP_011526535	PLIN4	lipid droplet, cytosol, plasma membrane, intracellular membrane-bounded organelle			PPAR signaling pathway - Homo sapiens (human)
FCFB01001172.1	14434	3.78825	XP_013069059, XP_013069060	LOC106056760	NP_848875	Gpr107	XP_016870442, NP_001130030, NP_066011, NP_001130029	GPR107	nucleoplasm, early endosome, Golgi apparatus, integral component of membrane, clathrin-coated vesicle	clathrin-dependent endocytosis	clathrin heavy chain binding
FCFB01001173.1	18163	0.695272	XP_013076691	LOC106062924	XP_017169599	Gm46175	NA	NA	NA	NA	NA	NA
FCFB01001174.1	11302	0.0397026	XP_013071337, XP_013071336, XP_013071338, XP_013071339	LOC106058454	NA	NA	NA	NA	NA	NA	NA	NA
FCFB01001175.1	35123	0.0675283	XP_013077585	LOC106063690	NP_080946, XP_017175864, XP_006503420	Zmym1	XP_016857850, NP_001276020	ZMYM1	nucleoplasm, cytoplasm	regulation of transcription from RNA polymerase II promoter	RNA polymerase II transcription factor activity, sequence-specific DNA binding, DNA binding, zinc ion binding, protein dimerization activity
FCFB01001186.1	5690	0.0225317	XP_013088022	LOC106072229	NP_035034	Nefh	NA	NA	NA	NA	NA	NA
FCFB01001187.1	4971	0.0773719	XP_013082077	LOC106067445	NA	NA	NA	NA	NA	NA	NA	NA
FCFB01001189.1	3634	0	XP_013071086	LOC106058261	NA	NA	NA	NA	NA	NA	NA	NA
FCFB01001190.1	2456	88.5588	XP_013065865	LOC106054524	NA	NA	NA	NA	NA	NA	NA	NA
FCFB01001195.1	42125	135.761	XP_013065870	LOC106054526	NA	NA	NA	NA	NA	NA	NA	NA
FCFB01001196.1	18259	8.06769	XP_013090724	LOC106074482	XP_006504408	Gtf2ird2	NP_775808	GTF2IRD2	nucleoplasm, cytoplasm	transcription, DNA-templated, regulation of transcription from RNA polymerase II promoter, multicellular organism development	RNA polymerase II transcription factor activity, sequence-specific DNA binding, DNA binding, protein binding
FCFB01001199.1	6432	0.0996621	XP_013088410	LOC106072571	NA	NA	NA	NA	NA	NA	NA	NA
FCFB01001201.1	11041	0.232235	XP_013096240, XP_013096241	LOC106079596	XP_006524049, NP_705739, NP_001139474, XP_011244656	Txndc2	NA	NA	NA	NA	NA	NA
FCFB01001203.1	24153	9.658	XP_013065869, XP_013065868, XP_013065867, XP_013065866	LOC106054525	NA	NA	NA	NA	NA	NA	NA	NA
FCFB01001209.1	31379	0.00204285	XP_013061428	LOC106050913	NA	NA	XP_005273755	LOC100132874
FCFB01001210.1	25873	0	XP_013084090	LOC106069063	NA	NA	NA	NA	NA	NA	NA	NA
FCFB01001212.1	14336	0	XP_013077928	LOC106063983	NA	NA	XP_011507125, XP_011524591	LOC100996274
FCFB01001217.1	5117	4.59755	XP_013062576	LOC106051909	XP_006532452, XP_006532453, NP_598950, XP_006532454	Galnt10	NP_938080	GALNT10	Golgi membrane, integral component of membrane	protein O-linked glycosylation, O-glycan processing, O-glycan processing	polypeptide N-acetylgalactosaminyltransferase activity, polypeptide N-acetylgalactosaminyltransferase activity, carbohydrate binding, metal ion binding	Mucin type O-glycan biosynthesis - Homo sapiens (human)
FCFB01001218.1	1315	3.36356	XP_013062576	LOC106051909	NP_082140	Galnt14	XP_011531407, NP_001240756, XP_016860395	GALNT14	Golgi membrane, integral component of membrane	O-glycan processing	polypeptide N-acetylgalactosaminyltransferase activity, carbohydrate binding, metal ion binding	Mucin type O-glycan biosynthesis - Homo sapiens (human)
FCFB01001219.1	2509	2.06948	XP_013062576	LOC106051909	NP_938048	Galnt9	XP_011517320, XP_016870622, NP_078918, XP_006717350, XP_011517322	GALNT12	Golgi membrane, integral component of membrane	O-glycan processing	polypeptide N-acetylgalactosaminyltransferase activity, carbohydrate binding, metal ion binding	Mucin type O-glycan biosynthesis - Homo sapiens (human)
FCFB01001222.1	17909	1.11318	XP_013095923	LOC106079320	XP_017170601	Ttll5	NP_055887	TTLL5	nucleus, centrosome, cytosol, cytosol, microtubule, plasma membrane, cilium	transcription, DNA-templated, sperm axoneme assembly, fertilization, protein polyglutamylation, retina development in camera-type eye	ATP binding, tubulin-glutamic acid ligase activity
FCFB01001223.1	18373	0.293073	XP_013095924	LOC106079321	NA	NA	NA	NA	NA	NA	NA	NA
FCFB01001224.1	7337	0	XP_013065925	LOC106054560	NA	NA	NA	NA	NA	NA	NA	NA
FCFB01001230.1	5531	0.915587	XP_013083419, XP_013083418	LOC106068554	NA	NA	NA	NA	NA	NA	NA	NA
FCFB01001232.1	23410	122.428	XP_013083417	LOC106068552	NP_077253, XP_006511709, XP_006511710	Ky	XP_016861777, XP_006713675, XP_016861778, NP_848649, XP_005247475, XP_016861776	KY	cytoskeleton, Z disc	proteolysis	peptidase activity
FCFB01001234.1	7827	0.0163799	XP_013084294	LOC106069222	NA	NA	NA	NA	NA	NA	NA	NA
FCFB01001235.1	71739	9.55834	XP_013083454	LOC106068571	XP_017169087	Vps11	XP_011541201, XP_011541200	VPS11	lysosome, lysosome, lysosomal membrane, endosome, early endosome, late endosome, late endosome, autophagosome, clathrin-coated vesicle, endocytic vesicle, HOPS complex, late endosome membrane	intracellular protein transport, vesicle docking involved in exocytosis, autophagy, endosome organization, lysosome organization, endosome to lysosome transport, regulation of protein stability, endosomal vesicle fusion, regulation of SNARE complex assembly, regulation of organelle assembly, positive regulation of cellular protein catabolic process, positive regulation of protein targeting to mit…	nucleotide binding, protein binding, protein domain specific binding, syntaxin binding, protein binding, bridging, metal ion binding
FCFB01001237.1	17306	3.60036	XP_013084392	LOC106069280	NA	NA	NP_689808	PGBD4
FCFB01001241.1	4585	0.0279619	XP_013071679	LOC106058735	NA	NA	NA	NA	NA	NA	NA	NA
FCFB01001243.1	33432	4.43879	XP_013088379	LOC106072540	XP_006527018, XP_006527022, XP_006527019, XP_006527020, XP_006527021, XP_006527017	Trpm3	XP_011517347, XP_016870631, XP_011517338, XP_011517341, NP_079247, XP_016870634, XP_016870633, XP_011517346, XP_011517343, XP_016870635, XP_011517344, NP_996828, XP_011517348, XP_011517342, NP_001007472, XP_016870636, NP_996830, XP_016870630, NP_996829, NP_066003, XP_011517337, XP_011517340, NP_996827, XP_016870632, XP_011517339, XP_011517345	TRPM3	plasma membrane, integral component of membrane	cation transport, detection of temperature stimulus, sensory perception of temperature stimulus, protein tetramerization, calcium ion transmembrane transport	calcium activated cation channel activity, cation channel activity, calcium channel activity
FCFB01001248.1	1019	0	XP_013086955	LOC106071411	NA	NA	NP_001253973	COL4A2-AS2
FCFB01001250.1	14383	0.209471	XP_013086254	LOC106070828	NA	NA	NA	NA	NA	NA	NA	NA
FCFB01001252.1	5263	0.0852591	XP_013072178	LOC106059167	NA	NA	NA	NA	NA	NA	NA	NA
FCFB01001253.1	1796	0	XP_013088611	LOC106072719	NA	NA	NA	NA	NA	NA	NA	NA
FCFB01001254.1	4135	0.201532	XP_013083400, XP_013083399, XP_013083398	LOC106068544	NA	NA	NA	NA	NA	NA	NA	NA
FCFB01001263.1	6150	0.708777	XP_013083401	LOC106068544	NA	NA	NA	NA	NA	NA	NA	NA
FCFB01001264.1	6805	0.0565196	XP_013088611	LOC106072719	NA	NA	NA	NA	NA	NA	NA	NA
FCFB01001265.1	8306	0.540234	XP_013083401	LOC106068544	XP_017174643	Trpm7	XP_016877845	TRPM7	ruffle, plasma membrane, integral component of membrane	cellular magnesium ion homeostasis, calcium-dependent cell-matrix adhesion, actomyosin structure organization, protein autophosphorylation, protein tetramerization, necroptotic process, calcium ion transmembrane transport	actin binding, protein serine/threonine kinase activity, calcium channel activity, ATP binding, myosin binding, metal ion binding	NOD-like receptor signaling pathway - Homo sapiens (human), Mineral absorption - Homo sapiens (human)
FCFB01001266.1	1770	2.96973	XP_013083410, XP_013083453	LOC106068549, LOC106068570	XP_006527018, XP_006527026, XP_006527024, XP_006527032, XP_017173644, XP_006527041, XP_006527019, XP_006527030, XP_006527020, NP_001030317, NP_001030318, XP_006527031, XP_011245535, NP_001030319, XP_006527025, NP_001030316, XP_006527027, XP_006527022, XP_006527035, XP_006527021, NP_001030320, XP_006527040, XP_006527028, XP_006527042, XP_006527037, XP_006527029, XP_006527038, XP_006527034, XP_0065…	Trpm3	XP_016870634, NP_996830, NP_996828, NP_996827, XP_016870633, NP_001007472, XP_011517348, XP_016870635, XP_011517340, XP_011517345, XP_016870636, XP_011517342, XP_016870630, NP_079247, XP_016870637, XP_011517344, NP_996829, NP_066003, XP_016870632, XP_011517337, XP_011517346, XP_011517343, XP_011517347, XP_011517339, XP_016870631, XP_011517341, XP_011517338	TRPM3	plasma membrane, integral component of membrane	cation transport, detection of temperature stimulus, sensory perception of temperature stimulus, protein tetramerization, calcium ion transmembrane transport	calcium activated cation channel activity, cation channel activity, calcium channel activity
FCFB01001267.1	26770	1.67859	XP_013083408	LOC106068547	XP_017177501, NP_001034193	Trpm1	NP_002411, NP_001238949, NP_001238953	TRPM1	plasma membrane, integral component of plasma membrane, new growing cell tip	transport, G-protein coupled glutamate receptor signaling pathway, visual perception, retinal rod cell development, protein tetramerization, calcium ion transport into cytosol, calcium ion transmembrane transport, cellular response to light stimulus	calcium channel activity, calcium channel activity
FCFB01001268.1	2816	0	XP_013083409	LOC106068548	XP_006501884, XP_006501886, NP_067345	Asic5	NP_001153047, NP_001029	SCNN1A	cytoplasm, plasma membrane, integral component of plasma membrane, apical plasma membrane, motile cilium, sodium channel complex, ciliary membrane, extracellular exosome	ion transmembrane transport, sodium ion transmembrane transport, multicellular organismal water homeostasis, response to stimulus, sensory perception of taste, sodium ion homeostasis	protein binding, ligand-gated sodium channel activity, WW domain binding	Taste transduction - Homo sapiens (human), Aldosterone-regulated sodium reabsorption - Homo sapiens (human)
FCFB01001269.1	4979	0.0128746	XP_013093253	LOC106077006	NA	NA	NA	NA	NA	NA	NA	NA
FCFB01001272.1	29478	1.67879	XP_013088377	LOC106072538	NP_001030321, XP_011245535	Trpm3	XP_016870638, XP_016870642, XP_016870643	TRPM3	plasma membrane, integral component of membrane	cation transport, detection of temperature stimulus, sensory perception of temperature stimulus, protein tetramerization, calcium ion transmembrane transport	calcium activated cation channel activity, cation channel activity, calcium channel activity
FCFB01001274.1	2582	1.31582	XP_013088379	LOC106072540	NA	NA	NA	NA	NA	NA	NA	NA
FCFB01001275.1	3845	9.20277	XP_013088379	LOC106072540	NA	NA	NA	NA	NA	NA	NA	NA
FCFB01001276.1	5415	0	XP_013083668	LOC106068749	NA	NA	NA	NA	NA	NA	NA	NA
FCFB01001277.1	10806	0.0296607	XP_013078170	LOC106064217	NA	NA	NA	NA	NA	NA	NA	NA
FCFB01001278.1	42506	0.0150808	XP_013093639	LOC106077431	NA	NA	NA	NA	NA	NA	NA	NA
FCFB01001279.1	4927	0.0130105	XP_013088404	LOC106072561	NA	NA	NA	NA	NA	NA	NA	NA
FCFB01001280.1	20085	0.418095	XP_013093253	LOC106077006	NA	NA	NA	NA	NA	NA	NA	NA
FCFB01001281.1	15303	0.00837779	XP_013093239	LOC106076992	NA	NA	NA	NA	NA	NA	NA	NA
FCFB01001282.1	14342	0.00446958	XP_013082652	LOC106067923	NA	NA	NA	NA	NA	NA	NA	NA
FCFB01001283.1	2495	0	XP_013088713, XP_013088712	LOC106072812	NA	NA	NA	NA	NA	NA	NA	NA
FCFB01001284.1	24024	0	XP_013090182	LOC106074010	NP_001028657	BC048644	XP_016879460, XP_016855167	LOC105371409
FCFB01001285.1	7816	0	XP_013081535	LOC106066984	NA	NA	NA	NA	NA	NA	NA	NA
FCFB01001286.1	8812	0.0218234	XP_013093639	LOC106077431	XP_017170360	Gm46255	NA	NA	NA	NA	NA	NA
FCFB01001287.1	7250	0.167993	XP_013063789	LOC106052875	NA	NA	NA	NA	NA	NA	NA	NA
FCFB01001291.1	14368	0.017846	XP_013094749	LOC106078437	NP_001035161	Nynrin	XP_011535318, NP_079357	NYNRIN	cellular_component, integral component of membrane	biological_process, DNA integration	molecular_function, nucleic acid binding
FCFB01001293.1	3880	0	XP_013091958	LOC106075596	NA	NA	NA	NA	NA	NA	NA	NA
FCFB01001295.1	25573	0.00751996	XP_013077882	LOC106063932	NA	NA	NA	NA	NA	NA	NA	NA
FCFB01001297.1	24445	0.204541	XP_013080749	LOC106066309	NA	NA	NA	NA	NA	NA	NA	NA
FCFB01001298.1	4517	0.09934	XP_013086140	LOC106070730	NA	NA	NA	NA	NA	NA	NA	NA
FCFB01001299.1	8004	0.288318	XP_013072552	LOC106059477	XP_011239324, NP_536716, NP_001276493, XP_006504974, NP_001276495, XP_011239323	Rxfp2	NP_001159530, NP_570718	RXFP2	plasma membrane, plasma membrane, integral component of membrane	oocyte maturation, adenylate cyclase-modulating G-protein coupled receptor signaling pathway, adenylate cyclase-activating G-protein coupled receptor signaling pathway, adenylate cyclase-inhibiting G-protein coupled receptor signaling pathway, negative regulation of cell proliferation, male gonad development, positive regulation of cAMP biosynthetic process, negative regulation of apoptotic proce…	G-protein coupled receptor activity, protein-hormone receptor activity, peptide hormone binding	Neuroactive ligand-receptor interaction - Homo sapiens (human)
FCFB01001302.1	10532	0.0304323	XP_013088319	LOC106072488	NP_001276493	Rxfp2	XP_016864007, XP_016864006	RXFP1	plasma membrane, plasma membrane, integral component of membrane	adenylate cyclase-modulating G-protein coupled receptor signaling pathway	G-protein coupled receptor activity, protein binding, metal ion binding	Neuroactive ligand-receptor interaction - Homo sapiens (human)
FCFB01001306.1	21254	3.00095	XP_013072376	LOC106059340	NA	NA	NA	NA	NA	NA	NA	NA
FCFB01001307.1	18607	0.754473	XP_013073113	LOC106059947	XP_006503420, XP_017175864	Zmym1	XP_016857850, NP_001276020	ZMYM1	nucleoplasm, cytoplasm	regulation of transcription from RNA polymerase II promoter	RNA polymerase II transcription factor activity, sequence-specific DNA binding, DNA binding, zinc ion binding, protein dimerization activity
FCFB01001309.1	11390	0.303911	XP_013096083, XP_013087776	LOC106079461, LOC106072057	NA	NA	NP_001003795, NP_775808	GTF2IRD2B, GTF2IRD2	nucleus, nucleoplasm, cytoplasm, nucleoplasm, cytoplasm	transcription, DNA-templated, regulation of transcription from RNA polymerase II promoter, multicellular organism development	RNA polymerase II transcription factor activity, sequence-specific DNA binding, DNA binding, RNA polymerase II transcription factor activity, sequence-specific DNA binding, DNA binding, protein binding
FCFB01001310.1	20643	5.77585	XP_013089739	LOC106073642	NA	NA	NA	NA	NA	NA	NA	NA
FCFB01001313.1	19216	0.243521	XP_013081753	LOC106067157	NP_080526	Gin1	NA	NA	NA	NA	NA	NA
FCFB01001314.1	4566	1.06697	XP_013087336, XP_013080749	LOC106071719, LOC106066309	NA	NA	NA	NA	NA	NA	NA	NA
FCFB01001315.1	6342	0.0909688	XP_013070581, XP_013076337	LOC106057806, LOC106062587	NA	NA	NA	NA	NA	NA	NA	NA
FCFB01001317.1	34152	0.116373	XP_013092260	LOC106075934	NA	NA	NA	NA	NA	NA	NA	NA
FCFB01001318.1	8582	0.00746943	XP_013076492	LOC106062723	NA	NA	NA	NA	NA	NA	NA	NA
FCFB01001320.1	4678	0	XP_013077788	LOC106063859	NA	NA	NA	NA	NA	NA	NA	NA
FCFB01001321.1	14767	0.0868188	XP_013092260	LOC106075934	NA	NA	NA	NA	NA	NA	NA	NA
FCFB01001322.1	31637	0	XP_013094341	LOC106078129	NP_898911	Zbed5	XP_011512590, XP_011512587, XP_011512589, XP_011512585, NP_443155, XP_011512586, XP_011512588, XP_016865720	ZBED9	nucleoplasm, cytoplasm	regulation of transcription from RNA polymerase II promoter, DNA integration	RNA polymerase II transcription factor activity, sequence-specific DNA binding, DNA binding
FCFB01001323.1	17077	0.0187687	XP_013087701	LOC106072011	NP_666279	Gimap7	NP_694968	GIMAP7	endoplasmic reticulum, Golgi apparatus, lipid droplet, cytosol, intracellular membrane-bounded organelle	GTP metabolic process	GTPase activity, protein binding, GTP binding, protein homodimerization activity
FCFB01001324.1	8943	0.00716791	XP_013092871	LOC106076592	NA	NA	NA	NA	NA	NA	NA	NA
FCFB01001325.1	23018	0.00556978	XP_013092871	LOC106076592	NP_666279	Gimap7	NP_694968	GIMAP7	endoplasmic reticulum, Golgi apparatus, lipid droplet, cytosol, intracellular membrane-bounded organelle	GTP metabolic process	GTPase activity, protein binding, GTP binding, protein homodimerization activity
FCFB01001327.1	13456	0.0142916	XP_013090588	LOC106074369	NA	NA	NA	NA	NA	NA	NA	NA
FCFB01001328.1	17216	0.00372343	XP_013087709, XP_013087704	LOC106072015, LOC106072013	NP_778155	Gimap4	NP_694968	GIMAP7	endoplasmic reticulum, Golgi apparatus, lipid droplet, cytosol, intracellular membrane-bounded organelle	GTP metabolic process	GTPase activity, protein binding, GTP binding, protein homodimerization activity
FCFB01001329.1	11621	0	XP_013093148	LOC106076882	XP_017170781	Gm46320	NA	NA	NA	NA	NA	NA
FCFB01001330.1	13518	0	XP_013081101	LOC106066577	NA	NA	NA	NA	NA	NA	NA	NA
FCFB01001332.1	14989	0	XP_013094541, XP_013094542	LOC106078254	NP_001139278, XP_006496749	Capn8	XP_016860754, XP_011531461, XP_011531463, XP_016860753, NP_653176, XP_011531462	CAPN13	cytoplasm	proteolysis	calcium-dependent cysteine-type endopeptidase activity, calcium ion binding
FCFB01001334.1	25243	0.581528	XP_013064881	LOC106053804	NA	NA	NA	NA	NA	NA	NA	NA
FCFB01001337.1	8801	0.00728356	XP_013084671	LOC106069532	NA	NA	NA	NA	NA	NA	NA	NA
FCFB01001349.1	34677	0.00184856	XP_013079285	LOC106065070	NA	NA	NA	NA	NA	NA	NA	NA
FCFB01001351.1	15861	0.00808305	XP_013068063	LOC106056043	NP_001096628	Zfp980	NA	NA	NA	NA	NA	NA
FCFB01001356.1	19851	0.00322919	XP_013093253	LOC106077006	NA	NA	NA	NA	NA	NA	NA	NA
FCFB01001359.1	16793	0.0114517	XP_013071679	LOC106058735	NA	NA	NA	NA	NA	NA	NA	NA
FCFB01001363.1	4875	0	XP_013071679	LOC106058735	NA	NA	NA	NA	NA	NA	NA	NA
FCFB01001370.1	4772	0	XP_013093277	LOC106077031	NA	NA	NA	NA	NA	NA	NA	NA
FCFB01001371.1	1334	0	XP_013071679	LOC106058735	NA	NA	NA	NA	NA	NA	NA	NA
FCFB01001373.1	29988	0.0192385	XP_013078170	LOC106064217	NA	NA	XP_005273755	LOC100132874
FCFB01001378.1	9124	12.6674	XP_013097001	LOC106080223	NA	NA	NA	NA	NA	NA	NA	NA
FCFB01001379.1	1895	2.06346	XP_013071679	LOC106058735	NA	NA	NA	NA	NA	NA	NA	NA
FCFB01001380.1	55503	2.44963	XP_013084799	LOC106069647	XP_006505907, XP_006505909, NP_666070, XP_006505908, XP_006505910	Kbtbd2	NP_056298, XP_011513558, XP_005249753	KBTBD2	Cul3-RING ubiquitin ligase complex	protein ubiquitination	ubiquitin-protein transferase activity
FCFB01001381.1	9694	0.0264504	XP_013084799	LOC106069647	NP_938047	Klhl17	NP_938073	KLHL17	extracellular space, postsynaptic density of dendrite, actin cytoskeleton, actin cytoskeleton, cell junction, Cul3-RING ubiquitin ligase complex, dendrite cytoplasm, neuronal cell body, postsynaptic membrane	brain development, protein ubiquitination, actin cytoskeleton organization, actin cytoskeleton organization	ubiquitin-protein transferase activity, POZ domain binding, protein complex scaffold activity, actin filament binding
FCFB01001382.1	8810	5.71903	XP_013064791	LOC106053733	NA	NA	NA	NA	NA	NA	NA	NA
FCFB01001384.1	563	0.227718	XP_013073196	LOC106060019	NA	NA	NA	NA	NA	NA	NA	NA
FCFB01001385.1	2160	2.25546	XP_013073196	LOC106060019	XP_006527155	Tll2	NP_001191689, NP_036596, XP_011530516, XP_016864059, NP_036597	TLL1, TLL2	extracellular region	skeletal system development, proteolysis, extracellular matrix disassembly, cell differentiation, proteolysis, multicellular organism development, extracellular matrix disassembly, cell differentiation, negative regulation of skeletal muscle tissue growth	metalloendopeptidase activity, serine-type endopeptidase activity, calcium ion binding, zinc ion binding
FCFB01001386.1	3977	0.548024	XP_013073196	LOC106060019	NA	NA	NA	NA	NA	NA	NA	NA
FCFB01001388.1	7022	0.00912883	XP_013069504	LOC106057029	NP_659066	Camk1g	NP_065172, XP_016857355	CAMK1G	Golgi membrane, intracellular, plasma membrane, calcium- and calmodulin-dependent protein kinase complex, neuron projection	peptidyl-serine phosphorylation, peptidyl-threonine phosphorylation, intracellular signal transduction	calmodulin-dependent protein kinase activity, calmodulin binding, ATP binding	Oxytocin signaling pathway - Homo sapiens (human), Aldosterone synthesis and secretion - Homo sapiens (human)
FCFB01001389.1	6162	0	XP_013071455	LOC106058546	NA	NA	NA	NA	NA	NA	NA	NA
FCFB01001392.1	4913	0.0260951	XP_013074639	LOC106061118	NA	NA	NA	NA	NA	NA	NA	NA
FCFB01001397.1	14413	0.00444756	XP_013066080	LOC106054650	NP_035381, XP_006511713	Rbm6	NP_005768	RBM6	nucleus	RNA processing	DNA binding, RNA binding, protein binding
FCFB01001409.1	10067	0.191028	XP_013082968	LOC106068209	NA	NA	XP_005272536, XP_016882312, NP_005959, XP_005272535	HNRNPM	nucleoplasm, nucleoplasm, spliceosomal complex, nucleolus, integral component of plasma membrane, membrane, nuclear matrix, extracellular matrix, paraspeckles, extracellular exosome, catalytic step 2 spliceosome	alternative mRNA splicing, via spliceosome, mRNA splicing, via spliceosome, mRNA splicing, via spliceosome, fibroblast growth factor receptor signaling pathway, RNA metabolic process	RNA binding, RNA binding, protein binding, protein domain specific binding	Spliceosome - Homo sapiens (human)
FCFB01001411.1	2596	0.0246929	XP_013065411	LOC106054188	XP_017173249	Gm46592	NA	NA	NA	NA	NA	NA
FCFB01001412.1	3788	0	XP_013071667	LOC106058722	XP_006519834	Gm31606	XP_006722337	B3GNTL1			transferase activity, transferring glycosyl groups
FCFB01001420.1	2716	0.0236019	XP_013084358	LOC106069284	NA	NA	NA	NA	NA	NA	NA	NA
FCFB01001421.1	4589	0.0419063	XP_013082968	LOC106068209	NA	NA	NA	NA	NA	NA	NA	NA
FCFB01001422.1	5930	11.4044	XP_013082968	LOC106068209	NA	NA	NA	NA	NA	NA	NA	NA
FCFB01001428.1	2128	0.0301234	XP_013063315	LOC106052475	NA	NA	NA	NA	NA	NA	NA	NA
FCFB01001429.1	3649	0	XP_013063315	LOC106052475	NA	NA	NA	NA	NA	NA	NA	NA
FCFB01001430.1	2202	3.144	XP_013067304	LOC106055553	NA	NA	XP_011508736	LOC100996637
FCFB01001432.1	1958	2.81554	XP_013067304	LOC106055553	NP_780643	Slc35f3	NP_001287774	SLC35F3	integral component of membrane	thiamine transport
FCFB01001434.1	5651	3.51651	XP_013067304	LOC106055553	NA	NA	NA	NA	NA	NA	NA	NA
FCFB01001436.1	1463	37.5502	XP_013067304	LOC106055553	NA	NA	NA	NA	NA	NA	NA	NA
FCFB01001439.1	9130	31.8758	XP_013067310	LOC106055558	NA	NA	NA	NA	NA	NA	NA	NA
FCFB01001440.1	10199	5.68181	XP_013067310	LOC106055558	NA	NA	XP_016868756, XP_016868755	TRAM1	endoplasmic reticulum, endoplasmic reticulum membrane, integral component of membrane	cotranslational protein targeting to membrane, viral process	receptor activity, protein binding	Protein processing in endoplasmic reticulum - Homo sapiens (human)
FCFB01001441.1	3838	2.17127	XP_013067310	LOC106055558	NP_082449	Tram1	NP_055109	TRAM1	endoplasmic reticulum, endoplasmic reticulum membrane, integral component of membrane	cotranslational protein targeting to membrane, viral process	receptor activity, protein binding	Protein processing in endoplasmic reticulum - Homo sapiens (human)
FCFB01001446.1	11852	0.96273	XP_013067311	LOC106055559	XP_011237811, XP_017173432, XP_006499447, XP_006499445, XP_006499460, XP_006499453, XP_006499463, XP_017173447, NP_001278087, XP_011237809, XP_011237803, XP_006499477, XP_006499454, NP_001239513, XP_011237806, XP_011237808, XP_011237814, XP_011237810, XP_006499444, XP_011237804, XP_017173443, XP_006499470, XP_006499471, XP_011237815, XP_006499450, XP_006499441, NP_081506, XP_017173409, NP_0012395…	Zmynd8	NP_001268698	ZMYND8	nucleus, nucleus, cytoplasm, dendritic spine, dendritic shaft	transcription, DNA-templated, negative regulation of cell migration, positive regulation of filopodium assembly, positive regulation of dendritic spine development, modulation of excitatory postsynaptic potential, regulation of postsynaptic density protein 95 clustering, positive regulation of dendritic spine maintenance, negative regulation of transcription from RNA polymerase II promoter by his…	RNA polymerase II regulatory region sequence-specific DNA binding, RNA polymerase II transcription corepressor activity, chromatin binding, transcription cofactor activity, protein binding, methylated histone binding, metal ion binding, protein N-terminus binding, repressing transcription factor binding, lysine-acetylated histone binding
FCFB01001447.1	18625	3.03907	XP_013067311	LOC106055559	XP_017173413, XP_006499453, XP_006499444, XP_011237805, XP_006499450, XP_006499441, XP_011237807, XP_011237812, XP_006499482, XP_017173443, NP_001239513, XP_011237814, XP_006499470, XP_011237803, NP_001239514, XP_011237808, NP_081506, XP_017173447, XP_011237813, XP_011237806, XP_006499481, NP_001278087, XP_006499448, NP_001268855, XP_006499447, XP_006499464, XP_011237804, XP_017173409, XP_0064994…	Zmynd8	NP_001268709, NP_001268708	ZMYND8	nucleus, nucleus, cytoplasm, dendritic spine, dendritic shaft	transcription, DNA-templated, negative regulation of cell migration, positive regulation of filopodium assembly, positive regulation of dendritic spine development, modulation of excitatory postsynaptic potential, regulation of postsynaptic density protein 95 clustering, positive regulation of dendritic spine maintenance, negative regulation of transcription from RNA polymerase II promoter by his…	RNA polymerase II regulatory region sequence-specific DNA binding, RNA polymerase II transcription corepressor activity, chromatin binding, transcription cofactor activity, protein binding, methylated histone binding, metal ion binding, protein N-terminus binding, repressing transcription factor binding, lysine-acetylated histone binding
FCFB01001450.1	42826	7.55593	XP_013067305	LOC106055554	NP_082270	Cand1	NP_060918	CAND1	ubiquitin ligase complex, extracellular region, nucleus, nucleoplasm, nucleoplasm, cytoplasm, Golgi apparatus, cytosol, cytosol, membrane, cullin-RING ubiquitin ligase complex, secretory granule lumen, extracellular exosome, ficolin-1-rich granule lumen	cellular iron ion homeostasis, SCF complex assembly, protein ubiquitination, cell differentiation, negative regulation of catalytic activity, neutrophil degranulation, post-translational protein modification, positive regulation of RNA polymerase II transcriptional preinitiation complex assembly	protein binding, TBP-class protein binding
FCFB01001452.1	5298	2.72237	XP_013093929	LOC106077757	XP_006500610, NP_683735, XP_011236684	Slco4a1, Slco5a1	XP_005260260, NP_057438	SLCO4A1	plasma membrane, integral component of plasma membrane	sodium-independent organic anion transport, sodium-independent organic anion transport, thyroid hormone transport	sodium-independent organic anion transmembrane transporter activity, thyroid hormone transmembrane transporter activity, thyroid hormone transmembrane transporter activity
FCFB01001457.1	1606	0.0399145	XP_013089310	LOC106073324	NP_997652	Krt78	XP_016885832	LOC107987493
FCFB01001461.1	23299	15.9246	XP_013061681	LOC106051097	XP_006495502, NP_001297371, NP_598587, XP_011236638, XP_006495496, XP_017176592, XP_011236639, XP_006495500	Atp6v1h	NP_057025, XP_006716518, NP_998784, XP_011515844, NP_998785	ATP6V1H	vacuolar proton-transporting V-type ATPase, V1 domain, vacuolar proton-transporting V-type ATPase, V1 domain, lysosomal membrane, cytosol, plasma membrane, extracellular exosome	endocytosis, vacuolar acidification, vacuolar acidification, insulin receptor signaling pathway, ATP hydrolysis coupled proton transport, regulation of macroautophagy, transferrin transport, ion transmembrane transport, regulation of defense response to virus by virus, regulation of catalytic activity, phagosome acidification	protein binding, ATPase activity, enzyme regulator activity, proton-transporting ATPase activity, rotational mechanism	Oxidative phosphorylation - Homo sapiens (human), Lysosome - Homo sapiens (human), Phagosome - Homo sapiens (human), mTOR signaling pathway - Homo sapiens (human), Synaptic vesicle cycle - Homo sapiens (human), Vibrio cholerae infection - Homo sapiens (human), Epithelial cell signaling in Helicobacter pylori infection - Homo sapiens (human), Tuberculosis - Homo sapiens (human), Rheumatoid arthrit…
FCFB01001463.1	11263	0.745578	XP_013087040	LOC106071474	NA	NA	NA	NA	NA	NA	NA	NA
FCFB01001464.1	4013	0.063895	XP_013062158	LOC106051527	XP_017176099, XP_006504408	Gtf2ird2	NP_775808	GTF2IRD2	nucleoplasm, cytoplasm	transcription, DNA-templated, regulation of transcription from RNA polymerase II promoter, multicellular organism development	RNA polymerase II transcription factor activity, sequence-specific DNA binding, DNA binding, protein binding
FCFB01001465.1	1927	0.066531	XP_013088562	LOC106072682	NA	NA	NA	NA	NA	NA	NA	NA
FCFB01001466.1	9434	2.09282	XP_013089712	LOC106073647	NA	NA	NA	NA	NA	NA	NA	NA
FCFB01001468.1	38948	0.620486	XP_013097001	LOC106080223	NA	NA	NA	NA	NA	NA	NA	NA
FCFB01001470.1	10355	0.650003	XP_013092086	LOC106075737	NA	NA	NA	NA	NA	NA	NA	NA
FCFB01001471.1	21351	0.192149	XP_013081644	LOC106067079	NA	NA	NA	NA	NA	NA	NA	NA
FCFB01001473.1	39697	0.0129184	XP_013069684	LOC106057143	XP_017171185	LOC108168108	XP_005259549	GIPC3	vesicle
FCFB01001474.1	6192	0.08282	XP_013096921, XP_013096920	LOC106080142	NA	NA	NA	NA	NA	NA	NA	NA
FCFB01001475.1	21915	0.277881	XP_013096911	LOC106080138	XP_017168743	Gm46084	NA	NA	NA	NA	NA	NA
FCFB01001476.1	5741	0.636449	XP_013075088	LOC106061473	NA	NA	NA	NA	NA	NA	NA	NA
FCFB01001477.1	6885	0.0558629	XP_013089712	LOC106073647	NP_694719	Nmur2	NA	NA	NA	NA	NA	NA
FCFB01001481.1	7467	2.85015	XP_013064778, XP_013069079	LOC106053724, LOC106056777	NP_598329	Rrbp1	NA	NA	NA	NA	NA	NA
FCFB01001482.1	4403	32.5973	XP_013071133	LOC106058287	NA	NA	NA	NA	NA	NA	NA	NA
FCFB01001485.1	6803	1.30976	XP_013068453, XP_013068451, XP_013068450, XP_013068449	LOC106056310	NA	NA	NA	NA	NA	NA	NA	NA
FCFB01001486.1	4180	0	XP_013084506	LOC106069396	NA	NA	NA	NA	NA	NA	NA	NA
FCFB01001490.1	1971	0	XP_013094749	LOC106078437	NA	NA	NA	NA	NA	NA	NA	NA
FCFB01001493.1	12838	64.2475	XP_013075937	LOC106062216	NP_031824	Ctsb	NP_680090, XP_006716307, XP_016868586, NP_680091, XP_016868588, XP_016868587, XP_011542114, NP_680092, NP_001899, XP_006716308, XP_016868589, NP_680093	CTSB	extracellular region, extracellular space, extracellular space, intracellular, nucleolus, mitochondrion, lysosome, endolysosome lumen, melanosome, intracellular membrane-bounded organelle, perinuclear region of cytoplasm, extracellular exosome, ficolin-1-rich granule lumen	toll-like receptor signaling pathway, proteolysis, collagen catabolic process, collagen catabolic process, epithelial cell differentiation, regulation of apoptotic process, neutrophil degranulation, decidualization, viral entry into host cell, regulation of catalytic activity, proteolysis involved in cellular protein catabolic process, cellular response to thyroid hormone stimulus	cysteine-type endopeptidase activity, serine-type endopeptidase activity, protein binding, collagen binding, peptidase activity, cysteine-type peptidase activity, proteoglycan binding	Lysosome - Homo sapiens (human), Apoptosis - Homo sapiens (human), Antigen processing and presentation - Homo sapiens (human), NOD-like receptor signaling pathway - Homo sapiens (human), Renin secretion - Homo sapiens (human)
FCFB01001494.1	22132	27.6401	XP_013072170	LOC106059161	NP_082235	Pdia6	NP_001269634, NP_001269635, XP_011508610, NP_005733, NP_001269633	PDIA6	extracellular space, endoplasmic reticulum, endoplasmic reticulum, endoplasmic reticulum lumen, endoplasmic reticulum membrane, endoplasmic reticulum-Golgi intermediate compartment, cytosol, plasma membrane, endoplasmic reticulum chaperone complex, melanosome, extracellular exosome	protein folding, response to endoplasmic reticulum stress, IRE1-mediated unfolded protein response, apoptotic cell clearance, post-translational protein modification, cellular protein metabolic process, cell redox homeostasis, oxidation-reduction process	protein disulfide isomerase activity, protein binding, peptide disulfide oxidoreductase activity	Protein processing in endoplasmic reticulum - Homo sapiens (human)
FCFB01001495.1	13816	4.33352	XP_013072174	LOC106059164	NP_058555	Bysl	NP_067034, NP_001137139	ZBED5	nucleoplasm, cytoplasm	regulation of transcription from RNA polymerase II promoter	RNA polymerase II transcription factor activity, sequence-specific DNA binding, DNA binding, metal ion binding
FCFB01001496.1	14908	19.6419	XP_013072167	LOC106059159	NP_032434, XP_006510101	Stt3a	XP_011541109, NP_689926, NP_001265433, NP_001265432	STT3A	endoplasmic reticulum membrane, oligosaccharyltransferase complex, oligosaccharyltransferase complex, membrane, integral component of membrane	protein N-linked glycosylation via asparagine, protein N-linked glycosylation via asparagine, protein N-linked glycosylation via asparagine, co-translational protein modification, post-translational protein modification	dolichyl-diphosphooligosaccharide-protein glycotransferase activity, dolichyl-diphosphooligosaccharide-protein glycotransferase activity, protein binding, metal ion binding	N-Glycan biosynthesis - Homo sapiens (human), Protein processing in endoplasmic reticulum - Homo sapiens (human)
FCFB01001497.1	15102	57.2433	XP_013062149	LOC106051514	XP_006521888, XP_006521887, XP_006521883, NP_599012	Slc12a8	NP_078904, NP_001182412	SLC12A8	integral component of membrane	potassium ion transmembrane transport, chloride transmembrane transport	potassium:chloride symporter activity, potassium ion symporter activity
FCFB01001499.1	3241	0.0791147	XP_013062940	LOC106052178	NA	NA	NA	NA	NA	NA	NA	NA
FCFB01001502.1	6500	0.719922	XP_013073172	LOC106059994	XP_006537837	Tnc	XP_016870167	TNC	extracellular region, basement membrane, interstitial matrix, extracellular space, endoplasmic reticulum lumen, focal adhesion, membrane, extracellular matrix, extracellular matrix, extracellular matrix	osteoblast differentiation, cell adhesion, negative regulation of cell adhesion, neuromuscular junction development, positive regulation of cell proliferation, response to wounding, response to mechanical stimulus, positive regulation of gene expression, peripheral nervous system axon regeneration, extracellular matrix organization, wound healing, odontogenesis of dentin-containing tooth, post-tr…	syndecan binding	PI3K-Akt signaling pathway - Homo sapiens (human), Focal adhesion - Homo sapiens (human), ECM-receptor interaction - Homo sapiens (human), MicroRNAs in cancer - Homo sapiens (human)
FCFB01001503.1	2272	0.112857	XP_013081160	LOC106066637	NA	NA	XP_016885617	LOC105369189
FCFB01001507.1	1598	0.0401143	XP_013079178	LOC106065007	NA	NA	NA	NA	NA	NA	NA	NA
FCFB01001510.1	8729	0.330464	XP_013080755	LOC106066316	NA	NA	NA	NA	NA	NA	NA	NA
FCFB01001512.1	8504	9.55057	XP_013062150	LOC106051515	NP_941008	Dcaf13	NP_056235	DCAF13	nucleus, nucleoplasm, nucleolus, nucleolus, centrosome, cytosol, cell junction, small-subunit processome, Cul4-RING E3 ubiquitin ligase complex	maturation of SSU-rRNA from tricistronic rRNA transcript (SSU-rRNA, 5.8S rRNA, LSU-rRNA), rRNA processing, protein ubiquitination, protein ubiquitination, post-translational protein modification	RNA binding, estrogen receptor binding
FCFB01001513.1	27173	324.271	XP_013062151	LOC106051516	NP_941008	Dcaf13	NP_056235	DCAF13	nucleus, nucleoplasm, nucleolus, nucleolus, centrosome, cytosol, cell junction, small-subunit processome, Cul4-RING E3 ubiquitin ligase complex	maturation of SSU-rRNA from tricistronic rRNA transcript (SSU-rRNA, 5.8S rRNA, LSU-rRNA), rRNA processing, protein ubiquitination, protein ubiquitination, post-translational protein modification	RNA binding, estrogen receptor binding
FCFB01001518.1	8595	0.0522069	XP_013071679	LOC106058735	NA	NA	NA	NA	NA	NA	NA	NA
FCFB01001520.1	11739	35.6362	XP_013061347	LOC106050845	NP_067621	Dctn5	NP_115875	DCTN5	condensed chromosome kinetochore, nucleoplasm, centrosome, cytosol, nuclear membrane	ventricular septum development, ER to Golgi vesicle-mediated transport, antigen processing and presentation of exogenous peptide antigen via MHC class II, aorta development, coronary vasculature development	protein binding	Vasopressin-regulated water reabsorption - Homo sapiens (human)
FCFB01001521.1	48115	11.1725	XP_013088131, XP_013088109, XP_013088122, XP_013088116	LOC106072299	NP_001004143	Usp22	XP_005256632	USP22	SAGA complex, nucleoplasm, SAGA-type complex	transcription, DNA-templated, ubiquitin-dependent protein catabolic process, cell cycle, embryo development, histone ubiquitination, histone deubiquitination, protein deubiquitination, protein deubiquitination, histone H4 acetylation, positive regulation of transcription, DNA-templated, positive regulation of mitotic cell cycle	transcription coactivator activity, thiol-dependent ubiquitin-specific protease activity, thiol-dependent ubiquitin-specific protease activity, protein binding, zinc ion binding, H4 histone acetyltransferase activity, enzyme binding, ligand-dependent nuclear receptor transcription coactivator activity, thiol-dependent ubiquitinyl hydrolase activity
FCFB01001523.1	3518	40.6882	XP_013070469	LOC106057700	NA	NA	NA	NA	NA	NA	NA	NA
FCFB01001524.1	3156	21.6113	XP_013085958	LOC106070567	NA	NA	NA	NA	NA	NA	NA	NA
FCFB01001525.1	5059	15.1545	XP_013087574	LOC106071901	XP_017168523, XP_017168524	Gm33691	XP_016855220, XP_016880993	LOC107985021
FCFB01001526.1	2623	0.0244387	XP_013081968	LOC106067344	NA	NA	NA	NA	NA	NA	NA	NA
FCFB01001529.1	7011	24.6957	XP_013085958	LOC106070567	NA	NA	NA	NA	NA	NA	NA	NA
FCFB01001531.1	5398	0.0118753	XP_013084506	LOC106069396	NA	NA	NA	NA	NA	NA	NA	NA
FCFB01001534.1	8575	0.0224266	XP_013083003	LOC106068242	NA	NA	NA	NA	NA	NA	NA	NA
FCFB01001539.1	14573	182.565	XP_013064631	LOC106053599	NP_084043	Rps9	NP_001004, NP_001308630, NP_001308631, NP_001308633	RPS9	nucleus, nucleoplasm, nucleolus, cytoplasm, cytosol, ribosome, focal adhesion, membrane, cytosolic small ribosomal subunit, intracellular ribonucleoprotein complex, extracellular exosome	nuclear-transcribed mRNA catabolic process, nonsense-mediated decay, rRNA processing, translation, translation, translational initiation, SRP-dependent cotranslational protein targeting to membrane, positive regulation of cell proliferation, viral transcription, positive regulation of translational fidelity	RNA binding, structural constituent of ribosome, protein binding, rRNA binding, translation regulator activity, 5.8S rRNA binding	Ribosome - Homo sapiens (human)
FCFB01001540.1	1937	0.364032	XP_013071942	LOC106058962	NA	NA	NA	NA	NA	NA	NA	NA
FCFB01001542.1	51708	5.17329	XP_013067044	LOC106055364	NP_080786	Mrm2	NP_037525	MRM2	nucleolus, mitochondrion, mitochondrion, mitochondrial matrix	rRNA 2'-O-methylation, rRNA processing, cell proliferation, rRNA methylation	rRNA (uridine-2'-O-)-methyltransferase activity, rRNA (uridine-2'-O-)-methyltransferase activity, rRNA (uridine-2'-O-)-methyltransferase activity
FCFB01001543.1	5511	13.9232	XP_013066967, XP_013066962	LOC106055302	NA	NA	NA	NA	NA	NA	NA	NA
FCFB01001547.1	20535	35.9424	XP_013066948	LOC106055298	XP_006514339	Ccdc6	NP_005427	CCDC6	cytosol, cytoskeleton	cytoskeleton organization, biological_process	structural constituent of cytoskeleton, protein binding, SH3 domain binding	Pathways in cancer - Homo sapiens (human), Thyroid cancer - Homo sapiens (human)
FCFB01001548.1	5673	5.03962	XP_013066948	LOC106055298	XP_006514340	Ccdc6	NP_005427	CCDC6	cytosol, cytoskeleton	cytoskeleton organization, biological_process	structural constituent of cytoskeleton, protein binding, SH3 domain binding	Pathways in cancer - Homo sapiens (human), Thyroid cancer - Homo sapiens (human)
FCFB01001549.1	30407	4.99422	XP_013066479	LOC106054937	NP_795932	Hif1an	XP_011538242	HIF1AN	nucleus, nucleoplasm, cytoplasm, cytosol, cytosol, perinuclear region of cytoplasm	transcription, DNA-templated, peptidyl-histidine hydroxylation, peptidyl-aspartic acid hydroxylation, peptidyl-asparagine hydroxylation, peptidyl-asparagine hydroxylation, positive regulation of myoblast differentiation, negative regulation of Notch signaling pathway, oxidation-reduction process, regulation of transcription from RNA polymerase II promoter in response to hypoxia, negative regulati…	Notch binding, iron ion binding, protein binding, zinc ion binding, oxidoreductase activity, acting on paired donors, with incorporation or reduction of molecular oxygen, 2-oxoglutarate as one donor, and incorporation of one atom each of oxygen into both donors, oxygen sensor activity, carboxylic acid binding, peptidyl-histidine dioxygenase activity, peptidyl-asparagine 3-dioxygenase activity, pe…
FCFB01001552.1	1566	0.20467	XP_013066744	LOC106055142	NA	NA	NA	NA	NA	NA	NA	NA
FCFB01001553.1	3596	0.0178261	XP_013071679	LOC106058735	NA	NA	NA	NA	NA	NA	NA	NA
FCFB01001554.1	3237	0.950549	XP_013066744	LOC106055142	XP_006533501, NP_957697, XP_006533503, XP_006533502, XP_006533504, NP_036157, XP_006533491	Mprip	XP_005256621	MPRIP	cytosol, focal adhesion, actin cytoskeleton		actin binding, protein binding, cadherin binding
FCFB01001558.1	30485	8.55193	XP_013066744	LOC106055142	NP_036157, XP_006533504	Mprip	NP_055949, NP_958431	MPRIP	cytosol, focal adhesion, actin cytoskeleton		actin binding, protein binding, cadherin binding
FCFB01001560.1	12137	7.29388	XP_013077269	LOC106063452	XP_006534423	Mettl23	XP_006721742, XP_016879634	METTL23	nucleus, cytoplasm, integral component of membrane, protein complex	methylation, positive regulation of transcription from RNA polymerase II promoter, cognition	protein binding, transcription factor binding, methyltransferase activity, heat shock protein binding
FCFB01001562.1	1182	0	XP_013093582	LOC106077357	XP_017171185	LOC108168108	NP_000325	SCN4A	voltage-gated sodium channel complex, integral component of plasma membrane	sodium ion transport, muscle contraction, neuronal action potential, regulation of ion transmembrane transport, sodium ion transmembrane transport, regulation of postsynaptic membrane potential, membrane depolarization during action potential	voltage-gated sodium channel activity
FCFB01001566.1	5030	0	XP_013094319	LOC106078111	NA	NA	NA	NA	NA	NA	NA	NA
FCFB01001580.1	4576	0.0980591	XP_013080451	LOC106066024	NA	NA	NA	NA	NA	NA	NA	NA
FCFB01001583.1	1198	10.9156	XP_013070008	LOC106057381	NA	NA	NA	NA	NA	NA	NA	NA
FCFB01001585.1	3438	1.69673	XP_013070008	LOC106057381	NP_038730	Uncx	NP_001073930	UNCX	nucleus	cartilage condensation, transcription, DNA-templated, regulation of transcription, DNA-templated, pattern specification process, dorsal spinal cord development, olfactory bulb interneuron differentiation, common myeloid progenitor cell proliferation, regulation of cell differentiation	sequence-specific DNA binding
FCFB01001586.1	6900	8.04535	XP_013070008	LOC106057381	NP_038730	Uncx	NP_001073930	UNCX	nucleus	cartilage condensation, transcription, DNA-templated, regulation of transcription, DNA-templated, pattern specification process, dorsal spinal cord development, olfactory bulb interneuron differentiation, common myeloid progenitor cell proliferation, regulation of cell differentiation	sequence-specific DNA binding
FCFB01001588.1	3623	0.070773	XP_013085758	LOC106070399	XP_017171833	Gm46487	NA	NA	NA	NA	NA	NA
FCFB01001591.1	7966	0.0160941	XP_013070265	LOC106057560	NA	NA	NA	NA	NA	NA	NA	NA
FCFB01001592.1	4995	0.0128334	XP_013080491	LOC106066070	NA	NA	NA	NA	NA	NA	NA	NA
FCFB01001593.1	11687	0.307157	XP_013094625	LOC106078317	NA	NA	NA	NA	NA	NA	NA	NA
FCFB01001596.1	563	0	XP_013072792	LOC106059660	NA	NA	NA	NA	NA	NA	NA	NA
FCFB01001603.1	3753	0.0683215	XP_013066877	LOC106055237	NP_766357, XP_006510316	Sc5d	NP_001020127, NP_008849	SC5D	endoplasmic reticulum membrane, endoplasmic reticulum membrane, integral component of membrane	lipid metabolic process, cholesterol biosynthetic process via desmosterol, cholesterol biosynthetic process via lathosterol, cholesterol biosynthetic process via lathosterol, regulation of cholesterol biosynthetic process, oxidation-reduction process	C-5 sterol desaturase activity, C-5 sterol desaturase activity, iron ion binding, lathosterol oxidase activity	Steroid biosynthesis - Homo sapiens (human)
FCFB01001605.1	4481	0	XP_013067917, XP_013067916	LOC106055956	XP_006510316, NP_766357	Sc5d	XP_011507248	LOC105369275
FCFB01001606.1	14692	53.3912	XP_013066877	LOC106055237	NP_766357, XP_006510316	Sc5d	NP_001020127, NP_008849	SC5D	endoplasmic reticulum membrane, endoplasmic reticulum membrane, integral component of membrane	lipid metabolic process, cholesterol biosynthetic process via desmosterol, cholesterol biosynthetic process via lathosterol, cholesterol biosynthetic process via lathosterol, regulation of cholesterol biosynthetic process, oxidation-reduction process	C-5 sterol desaturase activity, C-5 sterol desaturase activity, iron ion binding, lathosterol oxidase activity	Steroid biosynthesis - Homo sapiens (human)
FCFB01001608.1	4426	0.0289664	XP_013085153	LOC106069922	NA	NA	NA	NA	NA	NA	NA	NA
FCFB01001609.1	15996	4.67265	XP_013080606	LOC106066180	NA	NA	NA	NA	NA	NA	NA	NA
FCFB01001614.1	11853	7.67415	XP_013077375, XP_013077374, XP_013077376, XP_013077373	LOC106063526	XP_017169599	Gm46175	NA	NA	NA	NA	NA	NA
FCFB01001615.1	2224	1.70057	XP_013077373, XP_013077375, XP_013077374	LOC106063526	NA	NA	NA	NA	NA	NA	NA	NA
FCFB01001618.1	2022	0	XP_013063315	LOC106052475	NP_001096628	Zfp980	NA	NA	NA	NA	NA	NA
FCFB01001622.1	903	0	XP_013086955	LOC106071411	NA	NA	NA	NA	NA	NA	NA	NA
FCFB01001623.1	3680	0.313546	XP_013077379	LOC106063529	NA	NA	NA	NA	NA	NA	NA	NA
FCFB01001624.1	1773	4.51936	XP_013077379	LOC106063529	NA	NA	NA	NA	NA	NA	NA	NA
FCFB01001625.1	4745	4.28252	XP_013077377	LOC106063528	XP_006523111, XP_006523105, XP_017172502, XP_006523100, XP_006523102, XP_006523101, XP_006523112, XP_006523110, XP_006523109, XP_017172507, XP_011244434, XP_006523099, XP_006523104, XP_006523108, XP_006523103, XP_006523107, XP_006523106, XP_011244433, XP_017172505, XP_006523098, NP_780758, XP_017172504, XP_017172506	Robo2	XP_016862494, XP_016862476, XP_011532284, NP_001276969, XP_016862480, XP_011532283	ROBO2	cell surface, integral component of membrane, axolemma, extracellular exosome	metanephros development, ureteric bud development, homophilic cell adhesion via plasma membrane adhesion molecules, axon guidance, central nervous system development, brain development, axon midline choice point recognition, spinal cord development, olfactory bulb interneuron development, retinal ganglion cell axon guidance, cellular response to hormone stimulus, Roundabout signaling pathway, pos…	protein binding, axon guidance receptor activity, axon guidance receptor activity, identical protein binding	Axon guidance - Homo sapiens (human)
FCFB01001626.1	1121	1.42959	XP_013077377	LOC106063528	NA	NA	NA	NA	NA	NA	NA	NA
FCFB01001627.1	2193	0.555381	XP_013077377	LOC106063528	NA	NA	NA	NA	NA	NA	NA	NA
FCFB01001628.1	6487	0.375505	XP_013077377	LOC106063528	XP_006523021, XP_006523024	Robo1	XP_011532278, XP_016862473, XP_016862474, NP_598334, XP_011532280, NP_001139317, XP_011532279, XP_016862472, XP_011532282, XP_011532281, XP_006713340, XP_016862471, NP_002932	ROBO1	cytoplasm, plasma membrane, plasma membrane, integral component of plasma membrane, cell surface, axon	cell migration involved in sprouting angiogenesis, activation of cysteine-type endopeptidase activity involved in apoptotic process, cell adhesion, homophilic cell adhesion via plasma membrane adhesion molecules, nervous system development, axon guidance, heart development, axon midline choice point recognition, chemorepulsion involved in postnatal olfactory bulb interneuron migration, negative r…	protein binding, axon guidance receptor activity, LRR domain binding, identical protein binding	Axon guidance - Homo sapiens (human)
FCFB01001629.1	1728	0.0370964	XP_013085971	LOC106070581	NA	NA	NA	NA	NA	NA	NA	NA
FCFB01001661.1	925	0	XP_013090519	LOC106074314	NA	NA	NA	NA	NA	NA	NA	NA
FCFB01001681.1	5531	0.0231794	XP_013071942	LOC106058962	NA	NA	NA	NA	NA	NA	NA	NA
FCFB01001704.1	6659	0.0962647	XP_013081761	LOC106067166	NA	NA	NA	NA	NA	NA	NA	NA
FCFB01001707.1	7426	0.0345288	XP_013073013	LOC106059863	NA	NA	NA	NA	NA	NA	NA	NA
FCFB01001712.1	8510	0	XP_013095846	LOC106079239	XP_006519834	Gm31606	NA	NA	NA	NA	NA	NA
FCFB01001719.1	12884	0.00995074	XP_013086971	LOC106071429	NA	NA	NA	NA	NA	NA	NA	NA
FCFB01001744.1	6787	0.00944492	XP_013069363	LOC106056953	NA	NA	NA	NA	NA	NA	NA	NA
FCFB01001748.1	1066	0.0601338	XP_013064990	LOC106053898	NA	NA	NA	NA	NA	NA	NA	NA
FCFB01001755.1	13938	0.00459913	XP_013071679	LOC106058735	NA	NA	NA	NA	NA	NA	NA	NA
FCFB01001760.1	2967	0	XP_013095888	LOC106079283	NA	NA	NA	NA	NA	NA	NA	NA
FCFB01001763.1	2967	0.972234	XP_013074679	LOC106061150	NA	NA	NA	NA	NA	NA	NA	NA
FCFB01001764.1	3399	0	XP_013070735	LOC106057933	NA	NA	NA	NA	NA	NA	NA	NA
FCFB01001765.1	6554	0.0489035	XP_013084707	LOC106069563	XP_006504407, XP_006504406, XP_017176099, XP_006504408, NP_444496	Gtf2ird2	NP_775808	GTF2IRD2	nucleoplasm, cytoplasm	transcription, DNA-templated, regulation of transcription from RNA polymerase II promoter, multicellular organism development	RNA polymerase II transcription factor activity, sequence-specific DNA binding, DNA binding, protein binding
FCFB01001767.1	8856	0.47773	XP_013090159	LOC106073993	NA	NA	NP_001269384, NP_001243496	CHRNA2, CHRNB4	plasma membrane, acetylcholine-gated channel complex, integral component of membrane, cell junction, postsynaptic membrane, plasma membrane, integral component of plasma membrane, acetylcholine-gated channel complex, acetylcholine-gated channel complex, integral component of membrane, cell junction, specific granule membrane, neuron projection, postsynaptic membrane, tertiary granule membrane	ion transport, signal transduction, synaptic transmission, cholinergic, neuromuscular synaptic transmission, ion transmembrane transport, response to nicotine, protein heterooligomerization, excitatory postsynaptic potential, action potential, ion transport, smooth muscle contraction, regulation of smooth muscle contraction, signal transduction, synaptic transmission, cholinergic, locomotory beha…	drug binding, ligand-gated ion channel activity, acetylcholine receptor activity, acetylcholine-gated cation-selective channel activity, acetylcholine binding, protein binding, drug binding, ligand-gated ion channel activity, acetylcholine receptor activity, acetylcholine-gated cation-selective channel activity, acetylcholine-gated cation-selective channel activity, acetylcholine binding, protein…	Neuroactive ligand-receptor interaction - Homo sapiens (human), Neuroactive ligand-receptor interaction - Homo sapiens (human), Cholinergic synapse - Homo sapiens (human)
FCFB01001769.1	2563	2.47607	XP_013072688	LOC106059570	NP_081730, NP_775304	Chrnb3	NP_000740	CHRNB3	plasma membrane, acetylcholine-gated channel complex, integral component of membrane, cell junction, neuron projection, postsynaptic membrane	transport, signal transduction, synaptic transmission, cholinergic, neuromuscular synaptic transmission, response to nicotine, protein heterooligomerization, excitatory postsynaptic potential, cation transmembrane transport	drug binding, channel activity, ligand-gated ion channel activity, acetylcholine-gated cation-selective channel activity, acetylcholine binding	Neuroactive ligand-receptor interaction - Homo sapiens (human)
FCFB01001770.1	2041	1.75882	XP_013072688	LOC106059570	XP_006508071, NP_001074893, XP_006508072	Chrna10	NP_065135	CHRNA10	acetylcholine-gated channel complex, membrane, cell junction, axon, perikaryon, postsynaptic membrane	positive regulation of cytosolic calcium ion concentration, synaptic transmission, cholinergic, regulation of cell proliferation, inner ear morphogenesis, detection of mechanical stimulus involved in sensory perception of sound, excitatory postsynaptic potential, calcium ion transmembrane transport	receptor binding, calcium channel activity, acetylcholine-gated cation-selective channel activity	Neuroactive ligand-receptor interaction - Homo sapiens (human)
FCFB01001771.1	22628	13.748	XP_013072688	LOC106059570	NP_058662	Phgdh	NP_006614, XP_011539533, XP_011539530	PHGDH	cytosol, myelin sheath, extracellular exosome	glutamine metabolic process, glycine metabolic process, L-serine biosynthetic process, threonine metabolic process, brain development, gamma-aminobutyric acid metabolic process, regulation of gene expression, taurine metabolic process, spinal cord development, glial cell development, neural tube development, neuron projection development, oxidation-reduction process, G1 to G0 transition	phosphoglycerate dehydrogenase activity, electron carrier activity, L-malate dehydrogenase activity, NAD binding	Glycine, serine and threonine metabolism - Homo sapiens (human)
FCFB01001777.1	20890	2.7832	XP_013072692, XP_013072693	LOC106059572	NP_001298066, NP_666157	B4galt7	XP_016864488	B4GALT7	Golgi membrane, Golgi apparatus, integral component of membrane, Golgi cisterna membrane	carbohydrate metabolic process, glycosaminoglycan biosynthetic process, proteoglycan metabolic process, cellular protein modification process, protein N-linked glycosylation, glycosaminoglycan metabolic process, negative regulation of fibroblast proliferation, supramolecular fiber organization	beta-N-acetylglucosaminylglycopeptide beta-1,4-galactosyltransferase activity, protein binding, galactosyltransferase activity, galactosyltransferase activity, manganese ion binding, xylosylprotein 4-beta-galactosyltransferase activity, xylosylprotein 4-beta-galactosyltransferase activity	Glycosaminoglycan biosynthesis - chondroitin sulfate / dermatan sulfate - Homo sapiens (human), Glycosaminoglycan biosynthesis - heparan sulfate / heparin - Homo sapiens (human)
FCFB01001778.1	7399	3.67341	XP_013072695, XP_013072696	LOC106059573	NA	NA	NA	NA	NA	NA	NA	NA
FCFB01001781.1	3078	0.645608	XP_013072695	LOC106059573	NA	NA	NA	NA	NA	NA	NA	NA
FCFB01001784.1	660	1.06838	XP_013072695	LOC106059573	NA	NA	NA	NA	NA	NA	NA	NA
FCFB01001785.1	7750	0	XP_013088383	LOC106072544	NA	NA	NA	NA	NA	NA	NA	NA
FCFB01001788.1	10943	0.205025	XP_013092485	LOC106076171	NA	NA	NA	NA	NA	NA	NA	NA
FCFB01001789.1	2055	0	XP_013072697	LOC106059574	NA	NA	NA	NA	NA	NA	NA	NA
FCFB01001790.1	8211	180.886	XP_013092485	LOC106076171	XP_017174779	Pam	XP_016864990, XP_016864996, XP_016864998, XP_016865005, XP_016865001, NP_620176, XP_016865004, XP_016864999, XP_016865000, XP_016864997, XP_016865003, XP_016865002	PAM	trans-Golgi network, plasma membrane, cell surface, membrane, integral component of membrane, secretory granule membrane, neuron projection, perikaryon, perinuclear region of cytoplasm, extracellular exosome	peptide amidation, response to hypoxia, long-chain fatty acid metabolic process, regulation of transcription from RNA polymerase II promoter, central nervous system development, heart development, lactation, response to pH, toxin metabolic process, protein amidation, ovulation cycle process, response to estradiol, regulation of actin cytoskeleton organization, odontogenesis, response to drug, res…	peptidylglycine monooxygenase activity, peptidylamidoglycolate lyase activity, copper ion binding, calcium ion binding, protein binding, zinc ion binding, protein kinase binding, L-ascorbic acid binding
FCFB01001791.1	2457	202.874	XP_013072697	LOC106059574	NA	NA	NA	NA	NA	NA	NA	NA
FCFB01001792.1	1307	41.3945	XP_013072697	LOC106059574	NA	NA	NA	NA	NA	NA	NA	NA
FCFB01001793.1	18655	81.1532	XP_013073722	LOC106060398	NP_033472, NP_033475	Tuba3a, Tuba3b	NP_005992, NP_997195, NP_525125, NP_001257329	TUBA3C, TUBA3E, TUBA3D, TUBA1A	nucleus, cytoplasm, microtubule, microtubule cytoskeleton, nucleus, cytosol, microtubule, microtubule, cytoplasmic microtubule, microtubule cytoskeleton, cytoplasmic ribonucleoprotein granule, myelin sheath, membrane raft, recycling endosome, extracellular exosome	cytoskeleton organization, microtubule-based process, cytoskeleton organization, microtubule-based process, biological_process, G2/M transition of mitotic cell cycle, cytoskeleton organization, microtubule-based process, regulation of G2/M transition of mitotic cell cycle, cytoskeleton-dependent intracellular transport, cell division, ciliary basal body-plasma membrane docking	GTPase activity, structural constituent of cytoskeleton, protein binding, GTP binding, molecular_function, GTPase activity, structural constituent of cytoskeleton, protein binding, GTP binding, GTPase activity, structural molecule activity, structural constituent of cytoskeleton, protein binding, GTP binding, protein domain specific binding	Phagosome - Homo sapiens (human), Apoptosis - Homo sapiens (human), Gap junction - Homo sapiens (human), Pathogenic Escherichia coli infection - Homo sapiens (human)
FCFB01001794.1	31000	36.2242	XP_013073716, XP_013073704	LOC106060397	XP_017168862, XP_017168860, XP_017168859, XP_017168861	Zfp317	XP_016881894, XP_016881895	ZNF846	nucleus	transcription, DNA-templated, regulation of transcription, DNA-templated	DNA binding, protein binding, metal ion binding
FCFB01001798.1	2677	0.0239457	XP_013071337, XP_013071336, XP_013071338, XP_013071339	LOC106058454	NA	NA	NA	NA	NA	NA	NA	NA
FCFB01001799.1	8380	4.54379	XP_013073691, XP_013073690, XP_013073693, XP_013073694	LOC106060395	XP_011238040	Metap1d	NP_954697	METAP1D	mitochondrion	proteolysis, peptidyl-methionine modification, N-terminal protein amino acid modification	aminopeptidase activity, metalloexopeptidase activity, metal ion binding
FCFB01001801.1	4386	0.0730764	XP_013085674	LOC106070343	NA	NA	NA	NA	NA	NA	NA	NA
FCFB01001803.1	10568	0.0545916	XP_013072773	LOC106059646	XP_017174862	Gm46741	NP_000121, XP_016856149	F5	Golgi membrane, extracellular region, extracellular region, extracellular space, endoplasmic reticulum lumen, plasma membrane, membrane, COPII-coated ER to Golgi transport vesicle, platelet alpha granule lumen, endoplasmic reticulum-Golgi intermediate compartment membrane, extracellular vesicle	platelet degranulation, ER to Golgi vesicle-mediated transport, blood coagulation, blood circulation, response to vitamin K, post-translational protein modification, cellular protein metabolic process, COPII vesicle coating	copper ion binding, protein binding	Complement and coagulation cascades - Homo sapiens (human)
FCFB01001808.1	1910	0	XP_013096037	LOC106079414	NA	NA	NA	NA	NA	NA	NA	NA
FCFB01001810.1	2089	0	XP_013064267	LOC106053285	NA	NA	NA	NA	NA	NA	NA	NA
FCFB01001816.1	11767	0.0272383	XP_013071577	LOC106058662	NA	NA	NA	NA	NA	NA	NA	NA
FCFB01001817.1	4518	0	XP_013090724	LOC106074482	XP_006504408, NP_444496, XP_006504406	Gtf2ird2	NP_001003795	GTF2IRD2B	nucleus, nucleoplasm, cytoplasm	transcription, DNA-templated, regulation of transcription from RNA polymerase II promoter, multicellular organism development	RNA polymerase II transcription factor activity, sequence-specific DNA binding, DNA binding
FCFB01001827.1	6791	0.00943935	XP_013096059	LOC106079436	NA	NA	NA	NA	NA	NA	NA	NA
FCFB01001828.1	2638	0	XP_013086378	LOC106070934	NA	NA	NA	NA	NA	NA	NA	NA
FCFB01001831.1	8246	0.00777379	XP_013071679	LOC106058735	NA	NA	NA	NA	NA	NA	NA	NA
FCFB01001837.1	4839	0.0264942	XP_013076639	LOC106062870	NA	NA	NA	NA	NA	NA	NA	NA
FCFB01001845.1	3920	0.0490582	XP_013093854	LOC106077665	NP_033291	Sprr1b	NA	NA	NA	NA	NA	NA
FCFB01001847.1	4248	0	XP_013077581	LOC106063686	NA	NA	NA	NA	NA	NA	NA	NA
FCFB01001848.1	7798	0.041102	XP_013083471	LOC106068589	NA	NA	NA	NA	NA	NA	NA	NA
FCFB01001851.1	15161	0.033825	XP_013065326	LOC106054127	NA	NA	NA	NA	NA	NA	NA	NA
FCFB01001860.1	3218	0.01992	XP_013084358	LOC106069284	NA	NA	NA	NA	NA	NA	NA	NA
FCFB01001861.1	8340	0.0538032	XP_013096966	LOC106080187	NA	NA	NA	NA	NA	NA	NA	NA
FCFB01001867.1	2610	28.269	XP_013072178	LOC106059167	NA	NA	NA	NA	NA	NA	NA	NA
FCFB01001868.1	53385	5.14286	XP_013096580	LOC106079304	XP_006524797, NP_067390, XP_006524796	Cacna1h	XP_006721030, NP_001005407, XP_005255709, XP_011521026, XP_016879308, XP_006721031, XP_006721027, XP_006721028, XP_006721026, NP_066921	CACNA1H	plasma membrane, voltage-gated calcium channel complex, integral component of membrane	transport, muscle contraction, muscle organ development, myoblast fusion, regulation of heart contraction, neuronal action potential, aldosterone biosynthetic process, cellular response to hormone stimulus, cortisol biosynthetic process, regulation of ion transmembrane transport, sodium ion transmembrane transport, cellular response to potassium ion, regulation of membrane potential, positive reg…	voltage-gated sodium channel activity, low voltage-gated calcium channel activity, metal ion binding, scaffold protein binding	MAPK signaling pathway - Homo sapiens (human), Calcium signaling pathway - Homo sapiens (human), Circadian entrainment - Homo sapiens (human), Aldosterone synthesis and secretion - Homo sapiens (human)
FCFB01001874.1	6434	0.229152	XP_013094575	LOC106078275	NA	NA	NA	NA	NA	NA	NA	NA
FCFB01001877.1	5998	0.865674	XP_013096367, XP_013096580, XP_013096085, XP_013096153, XP_013096014, XP_013096508, XP_013096224, XP_013096301, XP_013095943, XP_013096433	LOC106079304	XP_006521012, NP_001037773, XP_006521013	Cacna1i	NP_001243288, NP_938197, NP_938199, NP_001243260, NP_938198, NP_938200, NP_001243257, NP_938406, NP_061496, NP_001243255, NP_938190, NP_938191, XP_006722224, NP_938193, NP_938196, NP_938192, NP_001243263, NP_001243256, NP_938202, NP_001243254, NP_001243261, NP_938194, NP_001243259, NP_001243262, XP_006722223, NP_001243289, NP_001243290, NP_001243253, NP_001243258, NP_938201, NP_066919, NP_0010034…	CACNA1G, CACNA1I	cytoplasm, plasma membrane, voltage-gated calcium channel complex, plasma membrane, voltage-gated calcium channel complex	chemical synaptic transmission, response to nickel cation, neuronal action potential, regulation of ion transmembrane transport, sodium ion transmembrane transport, regulation of membrane potential, positive regulation of calcium ion-dependent exocytosis, regulation of postsynaptic membrane potential, regulation of atrial cardiac muscle cell membrane depolarization, calcium ion import, calcium io…	voltage-gated sodium channel activity, low voltage-gated calcium channel activity, voltage-gated calcium channel activity involved in AV node cell action potential, voltage-gated calcium channel activity involved SA node cell action potential, scaffold protein binding, voltage-gated calcium channel activity, voltage-gated sodium channel activity, protein binding, low voltage-gated calcium channel…	MAPK signaling pathway - Homo sapiens (human), Calcium signaling pathway - Homo sapiens (human), Circadian entrainment - Homo sapiens (human), Aldosterone synthesis and secretion - Homo sapiens (human), Type II diabetes mellitus - Homo sapiens (human), MAPK signaling pathway - Homo sapiens (human), Calcium signaling pathway - Homo sapiens (human), Circadian entrainment - Homo sapiens (human), Ald…
FCFB01001879.1	4521	0.0850732	XP_013082738	LOC106068001	NA	NA	NA	NA	NA	NA	NA	NA
FCFB01001880.1	11723	0.0109362	XP_013077232	LOC106063419	NA	NA	NA	NA	NA	NA	NA	NA
FCFB01001883.1	3341	0	XP_013067917, XP_013067916	LOC106055956	XP_017168743	Gm46084	NP_006761, XP_011510384	MARCO	collagen trimer, intracellular, plasma membrane, plasma membrane, integral component of plasma membrane, endocytic vesicle membrane	pattern recognition receptor signaling pathway, receptor-mediated endocytosis, cell surface receptor signaling pathway, negative regulation of adenylate cyclase activity, apoptotic cell clearance, innate immune response, positive regulation of ERK1 and ERK2 cascade	G-protein coupled receptor binding, transmembrane signaling receptor activity, scavenger receptor activity, signaling pattern recognition receptor activity	Phagosome - Homo sapiens (human)
FCFB01001887.1	4660	0.0275119	XP_013077232	LOC106063419	NA	NA	NA	NA	NA	NA	NA	NA
FCFB01001891.1	5479	0.0233994	XP_013097013	LOC106080236	XP_011244410, NP_849211, XP_006523032	Son	NP_001278340	SON	nuclear speck	microtubule cytoskeleton organization, mitotic cytokinesis, mRNA processing, RNA splicing, negative regulation of apoptotic process, regulation of RNA splicing, regulation of mRNA splicing, via spliceosome, regulation of cell cycle	DNA binding, RNA binding, protein binding, RS domain binding
FCFB01001903.1	3459	0.0370643	XP_013096197	LOC106079564	NA	NA	NA	NA	NA	NA	NA	NA
FCFB01001909.1	4515	0.0851863	XP_013060841	LOC106050426	NA	NA	NA	NA	NA	NA	NA	NA
FCFB01001912.1	9305	0.0482234	XP_013089786	LOC106073704	NP_001277700, NP_001277701	Tro	XP_016883039	LOC101929060
FCFB01001915.1	9778	0.0524464	XP_013088022	LOC106072229	XP_017175356	Gm43707	NA	NA	NA	NA	NA	NA
FCFB01001919.1	2912	0.0440265	XP_013082500	LOC106067778	NA	NA	XP_011507248	LOC105369275
FCFB01001920.1	4667	0.0274706	XP_013090635	LOC106074411	NA	NA	NA	NA	NA	NA	NA	NA
FCFB01001927.1	2011	0	XP_013085971	LOC106070581	XP_017176016	Gm42355	NA	NA	NA	NA	NA	NA
FCFB01001929.1	1485	0	XP_013070875	LOC106058045	XP_006516502	Gm36375	XP_016855271	LOC101929060
FCFB01001939.1	1261	3.91428	XP_013067881, XP_013067873	LOC106055922	NA	NA	NA	NA	NA	NA	NA	NA
FCFB01001940.1	2021	0.697802	XP_013086491	LOC106071011	NA	NA	NA	NA	NA	NA	NA	NA
FCFB01001941.1	17520	0	XP_013084307	LOC106069237	NA	NA	NA	NA	NA	NA	NA	NA
FCFB01001943.1	5611	0	XP_013078650	LOC106064592	XP_017171833	Gm46487	XP_016855237	LOC107985062
FCFB01001949.1	7197	0	XP_013071979	LOC106058999	XP_017167903, XP_017167905	Gm45975	NP_001138947, XP_006719294, XP_011536192	FAM186A
FCFB01001960.1	4025	0.398153	XP_013070521	LOC106057746	NA	NA	NA	NA	NA	NA	NA	NA
FCFB01001962.1	2770	4.69778	XP_013074331	LOC106060854	NP_081035	Mrpl13	NP_054797	MRPL13	mitochondrial inner membrane, mitochondrial ribosome, mitochondrial large ribosomal subunit, mitochondrial large ribosomal subunit	translation, translation, mitochondrial translational elongation, mitochondrial translational termination	RNA binding, mRNA binding, structural constituent of ribosome, structural constituent of ribosome, protein binding	Ribosome - Homo sapiens (human)
FCFB01001963.1	6641	0.241314	XP_013070287	LOC106057587	NA	NA	NA	NA	NA	NA	NA	NA
FCFB01001965.1	13436	0	XP_013071679	LOC106058735	NA	NA	NA	NA	NA	NA	NA	NA
FCFB01001967.1	12439	0.0103067	XP_013086526	LOC106071038	NA	NA	NA	NA	NA	NA	NA	NA
FCFB01001968.1	4836	0	XP_013093639	LOC106077431	XP_017167954	Gm46008	XP_016864593	TMEM161B	integral component of membrane
FCFB01001970.1	724	0.0885396	XP_013069503	LOC106057028	NA	NA	NA	NA	NA	NA	NA	NA
FCFB01001971.1	9343	0	XP_013062567	LOC106051898	XP_006532104	Aoc3	NP_003725, NP_001264661	AOC3	cytoplasm, early endosome, endoplasmic reticulum, Golgi apparatus, plasma membrane, plasma membrane, microvillus, cell surface, integral component of membrane	xenobiotic metabolic process, inflammatory response, cell adhesion, amine metabolic process, response to antibiotic, oxidation-reduction process, negative regulation of primary amine oxidase activity	copper ion binding, calcium ion binding, protein binding, primary amine oxidase activity, primary amine oxidase activity, primary amine oxidase activity, protein homodimerization activity, protein heterodimerization activity, quinone binding, tryptamine:oxygen oxidoreductase (deaminating) activity, aminoacetone:oxygen oxidoreductase(deaminating) activity, aliphatic-amine oxidase activity, pheneth…	Glycine, serine and threonine metabolism - Homo sapiens (human), Tyrosine metabolism - Homo sapiens (human), Phenylalanine metabolism - Homo sapiens (human), beta-Alanine metabolism - Homo sapiens (human)
FCFB01001973.1	17589	0.0473782	XP_013088688	LOC106072792	NA	NA	NA	NA	NA	NA	NA	NA
FCFB01001976.1	51543	0.177845	XP_013062430	LOC106051773	NA	NA	NA	NA	NA	NA	NA	NA
FCFB01001978.1	8302	1.38212	XP_013081246	LOC106066716	NA	NA	NA	NA	NA	NA	NA	NA
FCFB01001981.1	18981	1.81356	XP_013083668	LOC106068749	NA	NA	NA	NA	NA	NA	NA	NA
FCFB01001985.1	10055	0	XP_013071679	LOC106058735	NA	NA	NA	NA	NA	NA	NA	NA
FCFB01001988.1	1973	0	XP_013064460	LOC106053455	XP_011238295	Ank2	NP_775776, NP_001295167	ANKRD29
FCFB01001990.1	15881	0.0161457	XP_013069503	LOC106057028	NA	NA	NA	NA	NA	NA	NA	NA
FCFB01001992.1	16579	0.00773299	XP_013088410	LOC106072571	NA	NA	NA	NA	NA	NA	NA	NA
FCFB01001994.1	7696	0.0333174	XP_013069503	LOC106057028	NA	NA	NA	NA	NA	NA	NA	NA
FCFB01001996.1	7148	0.00896791	XP_013070521	LOC106057746	NA	NA	NA	NA	NA	NA	NA	NA
FCFB01001998.1	15260	0.277246	XP_013071679	LOC106058735	NA	NA	NA	NA	NA	NA	NA	NA
FCFB01001999.1	9016	0.305725	XP_013071337, XP_013071336, XP_013071338, XP_013071339	LOC106058454	NA	NA	NA	NA	NA	NA	NA	NA
FCFB01002001.1	25066	0.0102294	XP_013094749	LOC106078437	NP_444496	Gtf2ird2	NP_001003795, NP_775808	GTF2IRD2B, GTF2IRD2	nucleus, nucleoplasm, cytoplasm, nucleoplasm, cytoplasm	transcription, DNA-templated, regulation of transcription from RNA polymerase II promoter, multicellular organism development	RNA polymerase II transcription factor activity, sequence-specific DNA binding, DNA binding, RNA polymerase II transcription factor activity, sequence-specific DNA binding, DNA binding, protein binding
FCFB01002003.1	54727	0.509523	XP_013072632	LOC106059533	NP_444496, XP_017176099, XP_006504408	Gtf2ird2	NP_001003795, NP_775808	GTF2IRD2B, GTF2IRD2	nucleus, nucleoplasm, cytoplasm, nucleoplasm, cytoplasm	transcription, DNA-templated, regulation of transcription from RNA polymerase II promoter, multicellular organism development	RNA polymerase II transcription factor activity, sequence-specific DNA binding, DNA binding, RNA polymerase II transcription factor activity, sequence-specific DNA binding, DNA binding, protein binding
FCFB01002004.1	47545	3.71174	XP_013088404	LOC106072561	XP_006504408, XP_017176099, XP_006504407, NP_444496	Gtf2ird2	NP_775808	GTF2IRD2	nucleoplasm, cytoplasm	transcription, DNA-templated, regulation of transcription from RNA polymerase II promoter, multicellular organism development	RNA polymerase II transcription factor activity, sequence-specific DNA binding, DNA binding, protein binding
FCFB01002005.1	66330	0.414594	XP_013095014	LOC106078621	XP_006507361, XP_006507363, XP_006507364, XP_006507365	Dmbt1	NA	NA	NA	NA	NA	NA
FCFB01002007.1	21776	0.747707	XP_013070287	LOC106057587	NA	NA	NA	NA	NA	NA	NA	NA
FCFB01002009.1	21613	0	XP_013069503	LOC106057028	NA	NA	NA	NA	NA	NA	NA	NA
FCFB01002015.1	49478	0.831762	XP_013073113	LOC106059947	XP_017168524, XP_017168523	Gm33691	NA	NA	NA	NA	NA	NA
FCFB01002016.1	8400	0	XP_013083668	LOC106068749	NA	NA	NA	NA	NA	NA	NA	NA
FCFB01002017.1	35317	0.0254109	XP_013074666	LOC106061140	NA	NA	NA	NA	NA	NA	NA	NA
FCFB01002020.1	6382	0	XP_013088923	LOC106072999	NA	NA	NA	NA	NA	NA	NA	NA
FCFB01002021.1	3061	0.0628252	XP_013061674	LOC106051089	NA	NA	NA	NA	NA	NA	NA	NA
FCFB01002023.1	1048	0	XP_013078757	LOC106064701	NA	NA	NA	NA	NA	NA	NA	NA
FCFB01002031.1	8747	0.00732853	XP_013094575	LOC106078275	NA	NA	NA	NA	NA	NA	NA	NA
FCFB01002033.1	10310	0.0994804	XP_013084386	LOC106069309	XP_017171833	Gm46487	NA	NA	NA	NA	NA	NA
FCFB01002038.1	17205	0.00745163	XP_013081594	LOC106067033	NA	NA	XP_011528955	LOC105373057
FCFB01002039.1	4709	0.0408384	XP_013064990	LOC106053898	NA	NA	NA	NA	NA	NA	NA	NA
FCFB01002040.1	6735	0.0856606	XP_013089381	LOC106073397	NA	NA	XP_016885988	LOC107984097
FCFB01002041.1	18097	0.216072	XP_013073052	LOC106059901	XP_011241364	Gm40587	NA	NA	NA	NA	NA	NA
FCFB01002043.1	7109	1.17222	XP_013078975	LOC106064883	NA	NA	NA	NA	NA	NA	NA	NA
FCFB01002044.1	2366	0.0541865	XP_013076639	LOC106062870	XP_017171833	Gm46487	NA	NA	NA	NA	NA	NA
FCFB01002046.1	11982	2.00622	XP_013067916, XP_013067918, XP_013067917	LOC106055956	NA	NA	NA	NA	NA	NA	NA	NA
FCFB01002047.1	23589	6.08444	XP_013075981	LOC106062254	NP_776149, XP_006537896	Npr2	XP_011516197, XP_016870237, XP_016870238, XP_016870239	NPR2	plasma membrane, plasma membrane, integral component of plasma membrane, guanylate cyclase complex, soluble	ossification, cGMP biosynthetic process, protein phosphorylation, receptor guanylyl cyclase signaling pathway, receptor guanylyl cyclase signaling pathway, regulation of blood pressure, intracellular signal transduction, single organism reproductive process, negative regulation of meiotic cell cycle, bone development, cellular response to granulocyte macrophage colony-stimulating factor stimulus,…	adenylate cyclase activity, guanylate cyclase activity, guanylate cyclase activity, protein kinase activity, protein binding, ATP binding, GTP binding, natriuretic peptide receptor activity, natriuretic peptide receptor activity, peptide hormone binding, hormone binding, identical protein binding	Purine metabolism - Homo sapiens (human), cGMP-PKG signaling pathway - Homo sapiens (human), Vascular smooth muscle contraction - Homo sapiens (human), Oxytocin signaling pathway - Homo sapiens (human)
FCFB01002048.1	14870	2.19423	XP_013075981	LOC106062254	NA	NA	NA	NA	NA	NA	NA	NA
FCFB01002053.1	32126	0.181577	XP_013077232	LOC106063419	NA	NA	NA	NA	NA	NA	NA	NA
FCFB01002057.1	22340	0.0286941	XP_013094627	LOC106078319	NA	NA	XP_011522250	XAF1	nucleus, mitochondrion, cytosol	apoptotic process, negative regulation of protein complex assembly, response to interferon-beta, type I interferon signaling pathway	zinc ion binding
FCFB01002059.1	3047	5.5961	XP_013088772	LOC106072871	NA	NA	NA	NA	NA	NA	NA	NA
FCFB01002060.1	10282	0.0374067	XP_013075213	LOC106061576	NA	NA	NA	NA	NA	NA	NA	NA
FCFB01002062.1	20918	0.0245158	XP_013086426	LOC106070958	NA	NA	NA	NA	NA	NA	NA	NA
FCFB01002066.1	521	0	XP_013091575	LOC106075184	NA	NA	NA	NA	NA	NA	NA	NA
FCFB01002067.1	7008	0.0457353	XP_013093204	LOC106076942	NA	NA	NA	NA	NA	NA	NA	NA
FCFB01002072.1	17483	3.72157	XP_013070287	LOC106057587	NA	NA	NA	NA	NA	NA	NA	NA
FCFB01002074.1	1591	0.0402908	XP_013083609	LOC106068699	NA	NA	XP_016855031, XP_016878264	LOC107984728
FCFB01002075.1	6219	0	XP_013084484	LOC106069375	NA	NA	NA	NA	NA	NA	NA	NA
FCFB01002076.1	16159	0.126944	XP_013083668	LOC106068749	NA	NA	NA	NA	NA	NA	NA	NA
FCFB01002079.1	1193	0	XP_013093663	LOC106077458	NA	NA	NP_115642	C2orf16	nucleus, extracellular exosome
FCFB01002081.1	11874	0.0161957	XP_013071337, XP_013071336, XP_013071338, XP_013071339	LOC106058454	XP_017176099	Gtf2ird2	NP_001003795, NP_775808	GTF2IRD2B, GTF2IRD2	nucleus, nucleoplasm, cytoplasm, nucleoplasm, cytoplasm	transcription, DNA-templated, regulation of transcription from RNA polymerase II promoter, multicellular organism development	RNA polymerase II transcription factor activity, sequence-specific DNA binding, DNA binding, RNA polymerase II transcription factor activity, sequence-specific DNA binding, DNA binding, protein binding
FCFB01002084.1	7684	0	XP_013068588	LOC106056407	NA	NA	NA	NA	NA	NA	NA	NA
FCFB01002088.1	12524	5.92197	XP_013079167	LOC106065001	NA	NA	NA	NA	NA	NA	NA	NA
FCFB01002093.1	16048	28.68	XP_013093796	LOC106077616	XP_017175356	Gm43707	XP_016882844	ALKBH7	mitochondrial matrix	fatty acid metabolic process, cellular response to DNA damage stimulus, regulation of lipid storage, oxidation-reduction process, regulation of mitochondrial membrane permeability involved in programmed necrotic cell death	metal ion binding, dioxygenase activity
FCFB01002096.1	20857	6.45729	XP_013093797	LOC106077617	XP_006503434	Cfap57	XP_011539097, XP_005270577, XP_011539100, XP_011539095, XP_011539096, XP_011539101, XP_016855910	CFAP57
FCFB01002097.1	11657	1.72121	XP_013093798	LOC106077618	NA	NA	NA	NA	NA	NA	NA	NA
FCFB01002102.1	12066	0.23907	XP_013082310, XP_013082311, XP_013082309, XP_013082308	LOC106067643	NA	NA	NA	NA	NA	NA	NA	NA
FCFB01002103.1	9082	0.0988149	XP_013082311, XP_013082308, XP_013082309, XP_013082310	LOC106067643	NA	NA	XP_011539116	CCDC17			protein binding
FCFB01002104.1	8296	0.0309077	XP_013082311, XP_013082310, XP_013082309, XP_013082308	LOC106067643	NA	NA	NA	NA	NA	NA	NA	NA
FCFB01002105.1	3633	0.211735	XP_013082311, XP_013082310, XP_013082309, XP_013082308	LOC106067643	NA	NA	NA	NA	NA	NA	NA	NA
FCFB01002106.1	14478	3.54207	XP_013080712, XP_013080697, XP_013080704	LOC106066260	NP_080626, XP_006531378	Ccdc130	NP_110445, NP_001307493, NP_001307490, XP_005260143, NP_001307494	CCDC130	cellular_component	response to virus	protein binding
FCFB01002108.1	6426	791.647	XP_013080689	LOC106066252	NP_848473	Slc25a31	NP_112581	SLC25A31	nucleus, mitochondrion, mitochondrial inner membrane, integral component of membrane, motile cilium	mitochondrial transport, transmembrane transport	transmembrane transporter activity	Calcium signaling pathway - Homo sapiens (human), cGMP-PKG signaling pathway - Homo sapiens (human), Parkinson,s disease - Homo sapiens (human), Huntington,s disease - Homo sapiens (human), HTLV-I infection - Homo sapiens (human)
FCFB01002113.1	22396	2.89372	XP_013080618	LOC106066186	NA	NA	NA	NA	NA	NA	NA	NA
FCFB01002122.1	7425	0.0863335	XP_013071679	LOC106058735	XP_017174855	Gm46731	NA	NA	NA	NA	NA	NA
FCFB01002126.1	2977	0	XP_013072959	LOC106059823	NA	NA	NA	NA	NA	NA	NA	NA
FCFB01002127.1	4671	0.0274471	XP_013093854, XP_013075227	LOC106077665, LOC106061594	NA	NA	NP_001074304	PRR21
FCFB01002133.1	31273	3.31244	XP_013080597, XP_013080604	LOC106066168	XP_006517397	Ssbp2	NP_036578, XP_016864794, NP_001243662, XP_016864795, NP_001243661	SSBP2	nucleus, cytoplasm	regulation of transcription, DNA-templated, transcription from RNA polymerase II promoter, positive regulation of transcription from RNA polymerase II promoter	RNA polymerase II core promoter proximal region sequence-specific DNA binding, transcriptional activator activity, RNA polymerase II core promoter proximal region sequence-specific binding, single-stranded DNA binding
FCFB01002137.1	9322	17.5694	XP_013072753	LOC106059632	XP_017176219, NP_671734	Nrbp1	NP_001308290, NP_001308292	NRBP1	nucleoplasm, cytosol, cell cortex, endomembrane system, membrane, lamellipodium	transcription initiation from RNA polymerase II promoter, protein phosphorylation, ER to Golgi vesicle-mediated transport, intracellular signal transduction	protein serine/threonine kinase activity, protein binding, ATP binding, protein homodimerization activity
FCFB01002138.1	737	0.347911	XP_013072754	LOC106059632	NA	NA	NA	NA	NA	NA	NA	NA
FCFB01002140.1	20936	6.31351	XP_013072755	LOC106059633	NP_032040	Ppm1g	NP_817092	PPM1G	nucleus, nucleoplasm, cytoplasm, membrane	protein dephosphorylation, cell cycle arrest, peptidyl-threonine dephosphorylation	protein serine/threonine phosphatase activity, protein binding, metal ion binding
FCFB01002141.1	10815	2.12786	XP_013072760, XP_013072756, XP_013072761, XP_013072759, XP_013072758, XP_013072757	LOC106059634	NA	NA	NA	NA	NA	NA	NA	NA
FCFB01002144.1	8918	0.337836	XP_013072763	LOC106059637	NA	NA	NA	NA	NA	NA	NA	NA
FCFB01002146.1	1356	0.28364	XP_013072763	LOC106059637	NA	NA	NA	NA	NA	NA	NA	NA
FCFB01002147.1	1092	0.234808	XP_013072761, XP_013072760, XP_013072759, XP_013072758, XP_013072757, XP_013072756	LOC106059634	NA	NA	NA	NA	NA	NA	NA	NA
FCFB01002148.1	1344	0.476954	XP_013072763	LOC106059637	NA	NA	NA	NA	NA	NA	NA	NA
FCFB01002155.1	3594	0.017836	XP_013073956	LOC106060568	NA	NA	NA	NA	NA	NA	NA	NA
FCFB01002157.1	1854	0	XP_013073956	LOC106060568	NA	NA	NA	NA	NA	NA	NA	NA
FCFB01002160.1	2654	5.24125	XP_013094718	LOC106078407	NP_036108	Slc27a2	NP_001017372, NP_001304913, NP_054750	SLC27A6	plasma membrane, integral component of membrane, sarcolemma	very long-chain fatty acid metabolic process, long-chain fatty acid metabolic process, long-chain fatty acid transport	nucleotide binding, long-chain fatty acid-CoA ligase activity, fatty acid transporter activity, very long-chain fatty acid-CoA ligase activity	PPAR signaling pathway - Homo sapiens (human), Insulin resistance - Homo sapiens (human)
FCFB01002166.1	3407	0.018815	XP_013085971	LOC106070581	NA	NA	XP_011507125, XP_011524591	LOC100996274
FCFB01002168.1	10695	0.785175	XP_013079632	LOC106065383	NP_766076	Lacc1	XP_006719829, XP_011533235, XP_016875883, NP_694950, NP_001121775, XP_011533236, XP_005266318	LACC1	peroxisome		copper ion binding, protein binding
FCFB01002176.1	5980	0.021439	XP_013066354	LOC106054838	NA	NA	NA	NA	NA	NA	NA	NA
FCFB01002180.1	6256	0.0512329	XP_013079637	LOC106065387	NP_001155094, NP_001155093, NP_083914	Aoc1	XP_016867436, NP_001082	AOC1	extracellular region, extracellular space, peroxisome, plasma membrane, plasma membrane, bicellular tight junction, specific granule lumen, extracellular exosome	xenobiotic metabolic process, amine metabolic process, cellular response to copper ion starvation, response to drug, neutrophil degranulation, response to antibiotic, oxidation-reduction process, cellular response to copper ion, cellular response to histamine, cellular response to heparin, cellular response to azide	receptor activity, copper ion binding, calcium ion binding, primary amine oxidase activity, drug binding, heparin binding, zinc ion binding, protein complex binding, protein homodimerization activity, quinone binding, diamine oxidase activity, histamine oxidase activity, methylputrescine oxidase activity, propane-1,3-diamine oxidase activity	Arginine and proline metabolism - Homo sapiens (human), Histidine metabolism - Homo sapiens (human), Tryptophan metabolism - Homo sapiens (human)
FCFB01002181.1	9318	0.37149	XP_013076570	LOC106062806	NP_001155094, NP_083914, NP_001155093	Aoc1	NP_001259001, XP_016867435, XP_016867433, XP_016867434, NP_001082, XP_016867436	AOC1	extracellular region, extracellular space, peroxisome, plasma membrane, plasma membrane, bicellular tight junction, specific granule lumen, extracellular exosome	xenobiotic metabolic process, amine metabolic process, cellular response to copper ion starvation, response to drug, neutrophil degranulation, response to antibiotic, oxidation-reduction process, cellular response to copper ion, cellular response to histamine, cellular response to heparin, cellular response to azide	receptor activity, copper ion binding, calcium ion binding, primary amine oxidase activity, drug binding, heparin binding, zinc ion binding, protein complex binding, protein homodimerization activity, quinone binding, diamine oxidase activity, histamine oxidase activity, methylputrescine oxidase activity, propane-1,3-diamine oxidase activity	Arginine and proline metabolism - Homo sapiens (human), Histidine metabolism - Homo sapiens (human), Tryptophan metabolism - Homo sapiens (human)
FCFB01002184.1	4806	0.573536	XP_013089680	LOC106073613	NP_932121	Idnk	XP_016870208	IDNK		biological_process, phosphorylation, D-gluconate catabolic process	molecular_function, ATP binding, gluconokinase activity	Pentose phosphate pathway - Homo sapiens (human)
FCFB01002185.1	53992	14.6603	XP_013089658, XP_013089664, XP_013089651, XP_013089603, XP_013089621, XP_013089596, XP_013089671, XP_013089630, XP_013089646, XP_013089612, XP_013089638	LOC106073548	XP_006504407, XP_006504406, XP_006504408, XP_017176099, NP_444496	Gtf2ird2	NP_775808	GTF2IRD2	nucleoplasm, cytoplasm	transcription, DNA-templated, regulation of transcription from RNA polymerase II promoter, multicellular organism development	RNA polymerase II transcription factor activity, sequence-specific DNA binding, DNA binding, protein binding
FCFB01002190.1	18139	13.0333	XP_013087445	LOC106071807	XP_006540900	Mtmr10	NP_060232, XP_005254565	MTMR10	cytosol
FCFB01002191.1	15068	0.782777	XP_013077237	LOC106063423	NP_997161	Tigd4	NP_663772, XP_005262864	TIGD4	nucleus		DNA binding
FCFB01002192.1	7834	8.59993	XP_013076394, XP_013076393	LOC106062644	NP_033882	Glb1	XP_011510115	GLB1L	extracellular space, vacuole	carbohydrate metabolic process	beta-galactosidase activity
FCFB01002193.1	6778	1.60777	XP_013071679	LOC106058735	NP_033882	Glb1	NP_000395, NP_001303969	GLB1	extracellular region, cytoplasm, vacuole, Golgi apparatus, azurophil granule lumen, lysosomal lumen, intracellular membrane-bounded organelle, perinuclear region of cytoplasm, extracellular exosome, ficolin-1-rich granule lumen	glycosaminoglycan catabolic process, glycosphingolipid metabolic process, galactose catabolic process, keratan sulfate catabolic process, neutrophil degranulation, cellular carbohydrate metabolic process, response to cortisone, response to Thyroglobulin triiodothyronine	exo-alpha-sialidase activity, beta-galactosidase activity, beta-galactosidase activity, beta-galactosidase activity, protein binding, galactoside binding	Galactose metabolism - Homo sapiens (human), Other glycan degradation - Homo sapiens (human), Glycosaminoglycan degradation - Homo sapiens (human), Sphingolipid metabolism - Homo sapiens (human), Glycosphingolipid biosynthesis - ganglio series - Homo sapiens (human), Lysosome - Homo sapiens (human)
FCFB01002194.1	8854	0.948435	XP_013076402	LOC106062646	NP_033882	Glb1	NP_000395, NP_001303969	GLB1	extracellular region, cytoplasm, vacuole, Golgi apparatus, azurophil granule lumen, lysosomal lumen, intracellular membrane-bounded organelle, perinuclear region of cytoplasm, extracellular exosome, ficolin-1-rich granule lumen	glycosaminoglycan catabolic process, glycosphingolipid metabolic process, galactose catabolic process, keratan sulfate catabolic process, neutrophil degranulation, cellular carbohydrate metabolic process, response to cortisone, response to Thyroglobulin triiodothyronine	exo-alpha-sialidase activity, beta-galactosidase activity, beta-galactosidase activity, beta-galactosidase activity, protein binding, galactoside binding	Galactose metabolism - Homo sapiens (human), Other glycan degradation - Homo sapiens (human), Glycosaminoglycan degradation - Homo sapiens (human), Sphingolipid metabolism - Homo sapiens (human), Glycosphingolipid biosynthesis - ganglio series - Homo sapiens (human), Lysosome - Homo sapiens (human)
FCFB01002195.1	5030	0	XP_013088404	LOC106072561	NA	NA	NA	NA	NA	NA	NA	NA
FCFB01002196.1	6852	11.0112	XP_013076402	LOC106062646	NP_033882	Glb1	NP_001129074	GLB1	extracellular region, cytoplasm, vacuole, Golgi apparatus, azurophil granule lumen, lysosomal lumen, intracellular membrane-bounded organelle, perinuclear region of cytoplasm, extracellular exosome, ficolin-1-rich granule lumen	glycosaminoglycan catabolic process, glycosphingolipid metabolic process, galactose catabolic process, keratan sulfate catabolic process, neutrophil degranulation, cellular carbohydrate metabolic process, response to cortisone, response to Thyroglobulin triiodothyronine	exo-alpha-sialidase activity, beta-galactosidase activity, beta-galactosidase activity, beta-galactosidase activity, protein binding, galactoside binding	Galactose metabolism - Homo sapiens (human), Other glycan degradation - Homo sapiens (human), Glycosaminoglycan degradation - Homo sapiens (human), Sphingolipid metabolism - Homo sapiens (human), Glycosphingolipid biosynthesis - ganglio series - Homo sapiens (human), Lysosome - Homo sapiens (human)
FCFB01002197.1	9105	3.21041	XP_013076402	LOC106062646	NP_033882	Glb1	NP_001303969	GLB1	extracellular region, cytoplasm, vacuole, Golgi apparatus, azurophil granule lumen, lysosomal lumen, intracellular membrane-bounded organelle, perinuclear region of cytoplasm, extracellular exosome, ficolin-1-rich granule lumen	glycosaminoglycan catabolic process, glycosphingolipid metabolic process, galactose catabolic process, keratan sulfate catabolic process, neutrophil degranulation, cellular carbohydrate metabolic process, response to cortisone, response to Thyroglobulin triiodothyronine	exo-alpha-sialidase activity, beta-galactosidase activity, beta-galactosidase activity, beta-galactosidase activity, protein binding, galactoside binding	Galactose metabolism - Homo sapiens (human), Other glycan degradation - Homo sapiens (human), Glycosaminoglycan degradation - Homo sapiens (human), Sphingolipid metabolism - Homo sapiens (human), Glycosphingolipid biosynthesis - ganglio series - Homo sapiens (human), Lysosome - Homo sapiens (human)
FCFB01002200.1	17274	0.942577	XP_013082799	LOC106068060	NA	NA	NA	NA	NA	NA	NA	NA
FCFB01002201.1	3887	0.21439	XP_013096858	LOC106080092	NA	NA	NA	NA	NA	NA	NA	NA
FCFB01002202.1	9454	0.122049	XP_013090946	LOC106074672	NA	NA	NA	NA	NA	NA	NA	NA
FCFB01002210.1	6797	0	XP_013085153	LOC106069922	NA	NA	XP_016867124	PRR21
FCFB01002212.1	8517	0.0451586	XP_013092871	LOC106076592	NA	NA	XP_005273755	LOC100132874
FCFB01002213.1	5471	0	XP_013071679	LOC106058735	NA	NA	NA	NA	NA	NA	NA	NA
FCFB01002219.1	8035	0	XP_013084484	LOC106069375	XP_017174062, XP_011246150	Tro	XP_011508738, XP_011508736	LOC100996637
FCFB01002220.1	4589	0	XP_013090308	LOC106074126	NA	NA	NA	NA	NA	NA	NA	NA
FCFB01002231.1	3951	0	XP_013096206	LOC106079573	NA	NA	NP_001001888	VCX3B	nucleus, nucleolus	brain development
FCFB01002232.1	6077	0.0738388	XP_013080165	LOC106065808	NP_932116	Ces2g	XP_016861393, XP_016861392, XP_016861391, XP_005247293	NLGN1	Golgi apparatus, plasma membrane, plasma membrane, integral component of plasma membrane, external side of plasma membrane, cell surface, cell surface, postsynaptic density of dendrite, postsynaptic density of dendrite, NMDA selective glutamate receptor complex, cell junction, dendrite, filopodium tip, dendritic spine, dendritic shaft, synapse, excitatory synapse, presynapse, integral component o…	regulation of respiratory gaseous exchange by neurological system process, protein targeting, heterophilic cell-cell adhesion via plasma membrane cell adhesion molecules, neuron cell-cell adhesion, neuron cell-cell adhesion, nervous system development, synapse assembly, positive regulation of circadian sleep/wake cycle, wakefulness, synaptic vesicle targeting, calcium-dependent cell-cell adhesion…	receptor activity, receptor activity, PDZ domain binding, neurexin family protein binding, neurexin family protein binding, protein dimerization activity, cell adhesion molecule binding, carboxylic ester hydrolase activity, scaffold protein binding	Cell adhesion molecules (CAMs) - Homo sapiens (human)
FCFB01002235.1	3563	0	XP_013079945	LOC106065628	NA	NA	NA	NA	NA	NA	NA	NA
FCFB01002240.1	3297	0	XP_013082132	LOC106067494	NA	NA	NA	NA	NA	NA	NA	NA
FCFB01002244.1	1166	0	XP_013063315	LOC106052475	NA	NA	NA	NA	NA	NA	NA	NA
FCFB01002248.1	4295	0.0149249	XP_013086486	LOC106071007	NA	NA	NA	NA	NA	NA	NA	NA
FCFB01002254.1	15752	0.0284865	XP_013076657	LOC106062890	NA	NA	XP_016855017	LOC105370703
FCFB01002255.1	695	0	XP_013067977	LOC106055990	NA	NA	NA	NA	NA	NA	NA	NA
FCFB01002256.1	2127	0	XP_013068060	LOC106056039	NA	NA	NA	NA	NA	NA	NA	NA
FCFB01002258.1	2316	0	XP_013090648	LOC106074420	NA	NA	NA	NA	NA	NA	NA	NA
FCFB01002259.1	18563	0	XP_013090648	LOC106074420	NA	NA	NA	NA	NA	NA	NA	NA
FCFB01002263.1	10445	0	XP_013090648	LOC106074420	NA	NA	NP_443155	ZBED9	nucleoplasm, cytoplasm	regulation of transcription from RNA polymerase II promoter, DNA integration	RNA polymerase II transcription factor activity, sequence-specific DNA binding, DNA binding
FCFB01002268.1	1409	0	XP_013062570	LOC106051902	NA	NA	NA	NA	NA	NA	NA	NA
FCFB01002269.1	3597	0	XP_013080466	LOC106066042	NA	NA	NA	NA	NA	NA	NA	NA
FCFB01002273.1	36691	0.00524128	XP_013092871	LOC106076592	NA	NA	NA	NA	NA	NA	NA	NA
FCFB01002274.1	49294	0.00650207	XP_013071337, XP_013071336, XP_013071338, XP_013071339	LOC106058454	NA	NA	NA	NA	NA	NA	NA	NA
FCFB01002279.1	59111	0.0422934	XP_013079872	LOC106065586	XP_011248027, XP_006535645	Ankrd50	NP_001161354	ANKRD50	endosome	protein transport, retrograde transport, endosome to plasma membrane	protein binding
FCFB01002280.1	27987	0.0114522	XP_013089677	LOC106073611	XP_006515317, XP_006515321, NP_001074847	Kidins220	NP_065789	KIDINS220	late endosome, cytosol, membrane, integral component of membrane, protein complex	activation of MAPKK activity, in utero embryonic development, positive regulation of neuron projection development, nerve growth factor signaling pathway, nerve growth factor signaling pathway, regulation of protein kinase activity, dendrite morphogenesis, cellular response to nerve growth factor stimulus	protein kinase regulator activity, PDZ domain binding, PDZ domain binding	Neurotrophin signaling pathway - Homo sapiens (human)
FCFB01002283.1	19044	0.0134641	XP_013078170	LOC106064217	NA	NA	NA	NA	NA	NA	NA	NA
FCFB01002287.1	10696	0.0119863	XP_013071679	LOC106058735	NA	NA	NA	NA	NA	NA	NA	NA
FCFB01002288.1	2749	0.0466371	XP_013079872	LOC106065586	XP_006500943, XP_006500948, XP_017174917, XP_011238289, XP_017174915, XP_011238291, XP_006500949, XP_017174914, XP_011238297, XP_006500944, XP_011238294, XP_017174918, XP_011238296, XP_006500957, XP_011238292, XP_017174919, XP_011238288, XP_011238298, XP_006500953, XP_006500950, XP_011238293, XP_006500958, XP_006500954, XP_006500961, NP_001314868, XP_011238295, XP_017174916, XP_006500947, XP_0065…	Ank2	XP_005263002, XP_016863563, XP_016863564, XP_016863556, XP_016863558, XP_016863562, NP_001139, XP_016863559, XP_016863566	ANK2	intracellular, cytosol, cytoskeleton, plasma membrane, intercalated disc, basolateral plasma membrane, apical plasma membrane, Z disc, T-tubule, M band, A band, sarcolemma, neuron projection, costamere, costamere, membrane raft, postsynaptic membrane	regulation of heart rate, atrial septum development, cellular calcium ion homeostasis, ER to Golgi vesicle-mediated transport, cytoskeleton organization, positive regulation of gene expression, regulation of cardiac muscle contraction by regulation of the release of sequestered calcium ion, regulation of cardiac muscle contraction by regulation of the release of sequestered calcium ion, regulatio…	structural constituent of cytoskeleton, protein binding, enzyme binding, protein kinase binding, spectrin binding, protein binding, bridging, ion channel binding, ion channel binding, ATPase binding	Proteoglycans in cancer - Homo sapiens (human)
FCFB01002289.1	40283	0.00318262	XP_013089539, XP_013089536, XP_013089537, XP_013089535, XP_013089538	LOC106073507	XP_017176099, XP_006504408	Gtf2ird2	NP_775808	GTF2IRD2	nucleoplasm, cytoplasm	transcription, DNA-templated, regulation of transcription from RNA polymerase II promoter, multicellular organism development	RNA polymerase II transcription factor activity, sequence-specific DNA binding, DNA binding, protein binding
FCFB01002290.1	21968	0.125474	XP_013093656	LOC106077447	NA	NA	NA	NA	NA	NA	NA	NA
FCFB01002297.1	19578	0.00654844	XP_013088319	LOC106072488	NP_001276493	Rxfp2	NP_001159530	RXFP2	plasma membrane, plasma membrane, integral component of membrane	oocyte maturation, adenylate cyclase-modulating G-protein coupled receptor signaling pathway, adenylate cyclase-activating G-protein coupled receptor signaling pathway, adenylate cyclase-inhibiting G-protein coupled receptor signaling pathway, negative regulation of cell proliferation, male gonad development, positive regulation of cAMP biosynthetic process, negative regulation of apoptotic proce…	G-protein coupled receptor activity, protein-hormone receptor activity, peptide hormone binding	Neuroactive ligand-receptor interaction - Homo sapiens (human)
FCFB01002302.1	29909	0.107163	XP_013071679	LOC106058735	NA	NA	NA	NA	NA	NA	NA	NA
FCFB01002307.1	12911	0	XP_013071679	LOC106058735	NA	NA	NA	NA	NA	NA	NA	NA
FCFB01002309.1	32417	0.0237293	XP_013091542	LOC106075164	NA	NA	NA	NA	NA	NA	NA	NA
FCFB01002323.1	27993	0.00457991	XP_013076615	LOC106062851	NA	NA	NA	NA	NA	NA	NA	NA
FCFB01002324.1	20398	0	XP_013064458	LOC106053454	NA	NA	NA	NA	NA	NA	NA	NA
FCFB01002325.1	16484	0	XP_013088906	LOC106072985	NA	NA	NA	NA	NA	NA	NA	NA
FCFB01002327.1	5369	0	XP_013087926, XP_013087925	LOC106072154	NA	NA	NA	NA	NA	NA	NA	NA
FCFB01002334.1	11464	0.0447332	XP_013077347	LOC106063498	NA	NA	NA	NA	NA	NA	NA	NA
FCFB01002337.1	9383	27.3135	XP_013062762	LOC106052066	NP_941021	Zfp933	NP_001308453, NP_612383, NP_001308452, NP_001308451	ZNF845	nucleus	transcription, DNA-templated, regulation of transcription, DNA-templated	DNA binding, metal ion binding
FCFB01002338.1	3431	0.523134	XP_013069503	LOC106057028	NA	NA	NA	NA	NA	NA	NA	NA
FCFB01002339.1	4129	0.465749	XP_013095974	LOC106079362	NA	NA	NA	NA	NA	NA	NA	NA
FCFB01002342.1	8169	9.0712	XP_013096995	LOC106080217	NP_001300652, NP_033474, NP_035784, NP_001300653	Tuba4a, Tuba1c, Tuba1b	NP_001290044, NP_001290045, NP_001290046	TUBA1C	nucleus, cytoplasm, microtubule, microtubule cytoskeleton, vesicle	cytoskeleton organization, microtubule-based process, cytoskeleton-dependent intracellular transport, cell division	GTPase activity, structural molecule activity, structural constituent of cytoskeleton, protein binding, GTP binding	Phagosome - Homo sapiens (human), Apoptosis - Homo sapiens (human), Gap junction - Homo sapiens (human), Pathogenic Escherichia coli infection - Homo sapiens (human)
FCFB01002343.1	15888	6.23758	XP_013063449, XP_013063448, XP_013063450	LOC106052578	XP_006520819	Tuba1b	NP_001290043	TUBA1C	nucleus, cytoplasm, microtubule, microtubule cytoskeleton, vesicle	cytoskeleton organization, microtubule-based process, cytoskeleton-dependent intracellular transport, cell division	GTPase activity, structural molecule activity, structural constituent of cytoskeleton, protein binding, GTP binding	Phagosome - Homo sapiens (human), Apoptosis - Homo sapiens (human), Gap junction - Homo sapiens (human), Pathogenic Escherichia coli infection - Homo sapiens (human)
FCFB01002344.1	9761	5.9696	XP_013096859	LOC106080093	XP_006498058, XP_006498057, NP_666233	Rabgap1	XP_011516743, XP_016870058, XP_011516742, NP_036329, XP_011516744, XP_016870056, XP_016870057, XP_016870059	RABGAP1	centrosome, cytosol, cytosol, microtubule associated complex, endomembrane system	intracellular protein transport, cell cycle, regulation of vesicle fusion, regulation of GTPase activity, membrane organization, activation of GTPase activity, regulation of cilium assembly	GTPase activator activity, protein binding, tubulin binding, Rab GTPase binding
FCFB01002345.1	1904	7.20482	XP_013096859	LOC106080093	NA	NA	NA	NA	NA	NA	NA	NA
FCFB01002346.1	12139	25.9811	XP_013096859	LOC106080093	NP_666233, NP_001029132, XP_006498057, XP_006498060	Rabgap1	XP_016870058, XP_016870059, NP_036329, XP_011516743, XP_011516746, XP_011516744, XP_016870056, XP_011516742, XP_016870057	RABGAP1	centrosome, cytosol, cytosol, microtubule associated complex, endomembrane system	intracellular protein transport, cell cycle, regulation of vesicle fusion, regulation of GTPase activity, membrane organization, activation of GTPase activity, regulation of cilium assembly	GTPase activator activity, protein binding, tubulin binding, Rab GTPase binding
FCFB01002347.1	2802	118.963	XP_013075418	LOC106061765	XP_006498059, XP_006498057, NP_666233, XP_006498058	Rabgap1	XP_016870056, XP_011516742, XP_011516743, XP_016870057, NP_036329, XP_016870058	RABGAP1	centrosome, cytosol, cytosol, microtubule associated complex, endomembrane system	intracellular protein transport, cell cycle, regulation of vesicle fusion, regulation of GTPase activity, membrane organization, activation of GTPase activity, regulation of cilium assembly	GTPase activator activity, protein binding, tubulin binding, Rab GTPase binding
FCFB01002348.1	47240	11.6332	XP_013075419	LOC106061766	XP_006510051, NP_001186361, NP_034196, NP_001300940, NP_001186360, NP_001186362, XP_011240695	Dnmt1	NP_001370, NP_001305660, NP_001305659, NP_001124295	DNMT1	nucleus, nucleoplasm, replication fork, pericentric heterochromatin	negative regulation of transcription from RNA polymerase II promoter, DNA methylation, transcription, DNA-templated, Ras protein signal transduction, maintenance of DNA methylation, positive regulation of gene expression, gene silencing, covalent chromatin modification, regulation of cell proliferation, DNA methylation involved in embryo development, negative regulation of gene expression, epigen…	DNA binding, RNA binding, DNA (cytosine-5-)-methyltransferase activity, protein binding, zinc ion binding, methyl-CpG binding, DNA-methyltransferase activity, DNA-methyltransferase activity, promoter-specific chromatin binding	Cysteine and methionine metabolism - Homo sapiens (human), MicroRNAs in cancer - Homo sapiens (human)
FCFB01002349.1	8911	2.97098	XP_013060559	LOC106050159	XP_011240603	Colgalt1	XP_011526600, XP_011526599, NP_078932, XP_005260137	COLGALT1	endoplasmic reticulum lumen, endoplasmic reticulum lumen, membrane		procollagen galactosyltransferase activity	Lysine degradation - Homo sapiens (human), Other types of O-glycan biosynthesis - Homo sapiens (human)
FCFB01002350.1	22348	7.19964	XP_013060559	LOC106050159	NP_808424	Colgalt2	NP_055916, XP_011507634, NP_001290349	COLGALT2	endoplasmic reticulum lumen		protein binding, procollagen galactosyltransferase activity	Lysine degradation - Homo sapiens (human), Other types of O-glycan biosynthesis - Homo sapiens (human)
FCFB01002351.1	4671	0.919477	XP_013091443	LOC106075069	NP_001276505, XP_011237446, XP_006498284, XP_006498286, XP_006498283, XP_011237444, NP_075025, XP_006498285, XP_011237445	Tsc1	XP_016870587, XP_005272268, NP_000359, NP_001155899, NP_001155898, XP_016870585, XP_006717334, XP_016870588, XP_016870589, XP_016870586, XP_016870590, XP_011517281	TSC1	nucleus, cytoplasm, lipid droplet, cytosol, cytosol, actin filament, plasma membrane, cell cortex, membrane, lamellipodium, growth cone, TSC1-TSC2 complex, protein complex, perinuclear region of cytoplasm	kidney development, neural tube closure, regulation of cell-matrix adhesion, adaptive immune response, rRNA export from nucleus, regulation of translation, potassium ion transport, cell cycle arrest, cell-matrix adhesion, negative regulation of cell proliferation, adult locomotory behavior, negative regulation of neuron projection development, positive regulation of macroautophagy, negative regul…	protein binding, GTPase activating protein binding, protein N-terminus binding, chaperone binding	Phospholipase D signaling pathway - Homo sapiens (human), mTOR signaling pathway - Homo sapiens (human), PI3K-Akt signaling pathway - Homo sapiens (human), AMPK signaling pathway - Homo sapiens (human), Longevity regulating pathway - Homo sapiens (human), Insulin signaling pathway - Homo sapiens (human), Choline metabolism in cancer - Homo sapiens (human)
FCFB01002352.1	35092	5.52212	XP_013088701	LOC106072773	NP_741958	Pgbd5	NP_689808	PGBD4
FCFB01002355.1	29926	67.4464	XP_013083694	LOC106068770	NP_001156906, NP_071705	Hspa5	NP_005338	HSPA5	nucleus, nucleus, mitochondrion, endoplasmic reticulum, endoplasmic reticulum, endoplasmic reticulum, endoplasmic reticulum lumen, endoplasmic reticulum membrane, smooth endoplasmic reticulum, endoplasmic reticulum-Golgi intermediate compartment, plasma membrane, focal adhesion, COP9 signalosome, cell surface, membrane, integral component of endoplasmic reticulum membrane, midbody, extracellular …	ER overload response, activation of signaling protein activity involved in unfolded protein response, response to radiation, positive regulation of neuron projection development, cerebellum structural organization, cerebellar Purkinje cell layer development, substantia nigra development, neuron differentiation, positive regulation of cell migration, ubiquitin-dependent ERAD pathway, negative regu…	calcium ion binding, protein binding, ATP binding, ATPase activity, ATPase activity, enzyme binding, protein domain specific binding, ubiquitin protein ligase binding, ribosome binding, cadherin binding, unfolded protein binding, chaperone binding, misfolded protein binding	Protein export - Homo sapiens (human), Protein processing in endoplasmic reticulum - Homo sapiens (human), Antigen processing and presentation - Homo sapiens (human), Thyroid hormone synthesis - Homo sapiens (human), Prion diseases - Homo sapiens (human)
FCFB01002356.1	11173	0.246703	XP_013078800	LOC106064737	NA	NA	NA	NA	NA	NA	NA	NA
FCFB01002359.1	7149	4.58196	XP_013081296	LOC106066764	NA	NA	NA	NA	NA	NA	NA	NA
FCFB01002361.1	20978	36.1857	XP_013088701	LOC106072773	NP_062667, NP_001239386	Ddx39b	NP_689808	PGBD4
FCFB01002362.1	2126	10.131	XP_013071708, XP_013071707, XP_013071706, XP_013071705, XP_013071704, XP_013071703	LOC106058757	NA	NA	NA	NA	NA	NA	NA	NA
FCFB01002363.1	23463	4.3358	XP_013064929	LOC106053837	NP_081104	Dnlz	NP_001074318	DNLZ	nucleoplasm, mitochondrion, mitochondrion	protein folding, protein import into mitochondrial matrix, protein stabilization	zinc ion binding, chaperone binding
FCFB01002364.1	21653	1.22563	XP_013087979	LOC106072187	NA	NA	NA	NA	NA	NA	NA	NA
FCFB01002367.1	6775	721.1	XP_013081295	LOC106066763	XP_006534747, NP_058676	Rpl5	NP_000960	RPL5	nucleus, nucleoplasm, nucleolus, cytoplasm, cytosol, focal adhesion, membrane, cytosolic large ribosomal subunit, intracellular ribonucleoprotein complex, protein complex, extracellular exosome	ribosomal large subunit assembly, ribosomal large subunit assembly, nuclear-transcribed mRNA catabolic process, nonsense-mediated decay, rRNA processing, rRNA processing, translation, translational initiation, SRP-dependent cotranslational protein targeting to membrane, positive regulation of gene expression, viral transcription, ribosomal large subunit biogenesis, positive regulation of translat…	RNA binding, mRNA 3'-UTR binding, structural constituent of ribosome, structural constituent of ribosome, protein binding, 5S rRNA binding, ubiquitin protein ligase binding, mRNA 5'-UTR binding, ubiquitin ligase inhibitor activity	Ribosome - Homo sapiens (human)
FCFB01002368.1	37706	2.40729	XP_013081293, XP_013081294	LOC106066762	NA	NA	NA	NA	NA	NA	NA	NA
FCFB01002373.1	5620	0.0114062	XP_013094749	LOC106078437	NA	NA	NA	NA	NA	NA	NA	NA
FCFB01002374.1	12502	0.0717835	XP_013096197	LOC106079564	NA	NA	NA	NA	NA	NA	NA	NA
FCFB01002379.1	15978	2.03004	XP_013070187, XP_013070228, XP_013070221, XP_013070213, XP_013070204, XP_013070196, XP_013070179	LOC106057505	NA	NA	NA	NA	NA	NA	NA	NA
FCFB01002380.1	9128	13.4764	XP_013070165	LOC106057499	NA	NA	NA	NA	NA	NA	NA	NA
FCFB01002381.1	33098	4.79734	XP_013095909	LOC106079303	NP_081751	Ecd	NP_009196	ECD	nucleus, nucleoplasm, cytoplasm, cytosol, R2TP complex	regulation of glycolytic process, transcription from RNA polymerase II promoter, mRNA processing, cell proliferation, RNA splicing, positive regulation of transcription from RNA polymerase II promoter, regulation of G1/S transition of mitotic cell cycle	transcription coactivator activity, protein binding, histone acetyltransferase binding
FCFB01002382.1	24059	9.62379	XP_013061870	LOC106051257	NA	NA	NA	NA	NA	NA	NA	NA
FCFB01002384.1	20017	3.63474	XP_013089126	LOC106073179	NP_031685	Cdk1	XP_005270360, NP_001307847, NP_001777	CDK1	cyclin-dependent protein kinase holoenzyme complex, nuclear chromosome, telomeric region, nucleus, nucleoplasm, mitochondrion, mitochondrial matrix, endoplasmic reticulum membrane, centrosome, cytosol, cytosol, spindle microtubule, membrane, midbody, extracellular exosome, mitotic spindle, cyclin B1-CDK1 complex	G2/M transition of mitotic cell cycle, activation of MAPK activity, microtubule cytoskeleton organization, DNA replication, DNA repair, protein complex assembly, protein phosphorylation, apoptotic process, DNA damage response, signal transduction by p53 class mediator resulting in cell cycle arrest, mitotic nuclear envelope disassembly, mitotic G2 DNA damage checkpoint, centrosome cycle, pronucle…	virus receptor activity, chromatin binding, protein kinase activity, protein serine/threonine kinase activity, protein serine/threonine kinase activity, cyclin-dependent protein serine/threonine kinase activity, cyclin-dependent protein serine/threonine kinase activity, cyclin-dependent protein serine/threonine kinase activity, protein binding, ATP binding, RNA polymerase II carboxy-terminal doma…	Cell cycle - Homo sapiens (human), Oocyte meiosis - Homo sapiens (human), p53 signaling pathway - Homo sapiens (human), Gap junction - Homo sapiens (human), Progesterone-mediated oocyte maturation - Homo sapiens (human), Herpes simplex infection - Homo sapiens (human), Epstein-Barr virus infection - Homo sapiens (human), Viral carcinogenesis - Homo sapiens (human)
FCFB01002385.1	8110	1.19353	XP_013089121, XP_013089125, XP_013089122, XP_013089124	LOC106073178	XP_006534042, NP_080347, XP_017170203, NP_001239313	Slc25a19	XP_016880417, XP_011523400	SLC25A19	nucleus, mitochondrial inner membrane, integral component of mitochondrial inner membrane	mitochondrial transport, deoxynucleotide transport, thiamine pyrophosphate transport, thiamine-containing compound metabolic process, thiamine transmembrane transport	thiamine transmembrane transporter activity, deoxynucleotide transmembrane transporter activity, thiamine pyrophosphate transporter activity
FCFB01002386.1	34239	44.89	XP_013078842	LOC106064762	NP_598677	Eif3b	XP_011513903	EIF3B	cytosol, eukaryotic translation initiation factor 3 complex, extracellular exosome, eukaryotic translation initiation factor 3 complex, eIF3m	translational initiation, translational initiation, translational initiation, regulation of translational initiation, IRES-dependent viral translational initiation, viral translational termination-reinitiation	RNA binding, translation initiation factor activity, translation initiation factor activity, translation initiation factor activity, protein binding, translation initiation factor binding, protein complex scaffold activity	RNA transport - Homo sapiens (human)
FCFB01002387.1	21159	6.01369	XP_013078811, XP_013078808, XP_013078812, XP_013078809, XP_013078813	LOC106064746	XP_011240437, NP_035921	Ash2l	XP_011523646	QRICH2
FCFB01002389.1	29800	13.5347	XP_013084671	LOC106069532	NA	NA	NA	NA	NA	NA	NA	NA
FCFB01002392.1	4832	15.9593	XP_013078817, XP_013078816	LOC106064751	NA	NA	NA	NA	NA	NA	NA	NA
FCFB01002393.1	22762	15.7032	XP_013078816, XP_013078817	LOC106064751	NP_038798	Slc25a10	NP_001257817	SLC25A10	nucleus, nucleoplasm, mitochondrion, mitochondrial inner membrane, mitochondrial inner membrane, integral component of membrane	gluconeogenesis, ion transport, dicarboxylic acid transport, mitochondrial transport, sulfate transport, thiosulfate transport, oxaloacetate transport, phosphate ion transmembrane transport, sulfide oxidation, using sulfide:quinone oxidoreductase, succinate transmembrane transport, malate transmembrane transport, oxaloacetate(2-) transmembrane transport, sulfate transmembrane transport	dicarboxylic acid transmembrane transporter activity, protein binding, sulfate transmembrane transporter activity, thiosulfate transmembrane transporter activity, oxaloacetate transmembrane transporter activity, malate transmembrane transporter activity, succinate transmembrane transporter activity, antiporter activity, phosphate transmembrane transporter activity	Proximal tubule bicarbonate reclamation - Homo sapiens (human)
FCFB01002395.1	25836	5.29971	XP_013078179	LOC106064227	XP_011245148	Ndst1	XP_005268495	NDST1	Golgi membrane, integral component of membrane	MAPK cascade, cardiac septum development, glycosaminoglycan biosynthetic process, protein sulfation, inflammatory response, smoothened signaling pathway, respiratory gaseous exchange, fibroblast growth factor receptor signaling pathway, heparan sulfate proteoglycan biosynthetic process, heparan sulfate proteoglycan biosynthetic process, polysaccharide chain biosynthetic process, heparin biosynthe…	protein binding, [heparan sulfate]-glucosamine N-sulfotransferase activity, [heparan sulfate]-glucosamine N-sulfotransferase activity, heparan sulfate N-acetylglucosaminyltransferase activity, N-acetylglucosamine deacetylase activity	Glycosaminoglycan biosynthesis - heparan sulfate / heparin - Homo sapiens (human)
FCFB01002396.1	3166	0.708652	XP_013067435	LOC106055635	NA	NA	NA	NA	NA	NA	NA	NA
FCFB01002397.1	29785	9.31463	XP_013067435	LOC106055635	NP_079822	Rsl1d1	NP_056474	RSL1D1	nucleolus, membrane, cytosolic large ribosomal subunit, 90S preribosome	maturation of LSU-rRNA, osteoblast differentiation, translation, regulation of protein localization, regulation of apoptotic process, regulation of cellular senescence	RNA binding, mRNA 3'-UTR binding, cadherin binding, mRNA 5'-UTR binding
FCFB01002400.1	8502	0.686114	XP_013071679	LOC106058735	NA	NA	NA	NA	NA	NA	NA	NA
FCFB01002402.1	22884	17.6812	XP_013069699	LOC106057153	XP_006534469, XP_006534468, NP_001254521, XP_006534467, XP_006534473, XP_006534472, XP_006534471, XP_006534470	Cant1	NP_001153245, XP_005257079, XP_011522593, XP_011522595, NP_620148, NP_001153244, XP_005257078, XP_006721746, XP_011522597, XP_011522596	CANT1	extracellular region, endoplasmic reticulum membrane, plasma membrane, membrane, integral component of membrane, Golgi cisterna membrane, specific granule lumen, extracellular exosome, tertiary granule lumen, ficolin-1-rich granule lumen	signal transduction, proteoglycan biosynthetic process, positive regulation of I-kappaB kinase/NF-kappaB signaling, neutrophil degranulation	guanosine-diphosphatase activity, signal transducer activity, calcium ion binding, protein homodimerization activity, adenosine-diphosphatase activity, uridine-diphosphatase activity	Purine metabolism - Homo sapiens (human), Pyrimidine metabolism - Homo sapiens (human)
FCFB01002403.1	2184	7.33776	XP_013069675	LOC106057133	NA	NA	NA	NA	NA	NA	NA	NA
FCFB01002404.1	9689	0	XP_013067832	LOC106055885	NA	NA	NA	NA	NA	NA	NA	NA
FCFB01002405.1	9738	0.256727	XP_013093204	LOC106076942	NA	NA	NA	NA	NA	NA	NA	NA
FCFB01002407.1	1848	0.104063	XP_013093204	LOC106076942	NA	NA	NA	NA	NA	NA	NA	NA
FCFB01002409.1	27018	19.6759	XP_013094627	LOC106078319	NP_064296, XP_006526183	Ube2d2a	NP_871621	UBE2D3	nucleoplasm, cytosol, plasma membrane, endosome membrane, extracellular exosome	negative regulation of transcription from RNA polymerase II promoter, protein polyubiquitination, DNA repair, cellular protein modification process, ubiquitin-dependent protein catabolic process, protein monoubiquitination, apoptotic process, protein ubiquitination, protein ubiquitination, BMP signaling pathway, TRIF-dependent toll-like receptor signaling pathway, proteasome-mediated ubiquitin-de…	ubiquitin-protein transferase activity, ubiquitin-protein transferase activity, protein binding, ATP binding, ubiquitin conjugating enzyme activity	Ubiquitin mediated proteolysis - Homo sapiens (human), Protein processing in endoplasmic reticulum - Homo sapiens (human)
FCFB01002416.1	6796	0.00943241	XP_013078037	LOC106064088	XP_011246192, XP_011246190, XP_011246194, XP_011246191, XP_011246188, XP_017174163, XP_011246189, XP_011246193	LOC101055907	XP_016878264, XP_016855031	LOC107984728
FCFB01002417.1	7640	0	XP_013073419	LOC106060170	NA	NA	NA	NA	NA	NA	NA	NA
FCFB01002422.1	9301	23.04	XP_013069363	LOC106056953	NA	NA	NA	NA	NA	NA	NA	NA
FCFB01002424.1	14364	0.7185	XP_013092779	LOC106076487	NA	NA	NA	NA	NA	NA	NA	NA
FCFB01002425.1	3205	59.8025	XP_013076138	LOC106062418	XP_006537848, NP_035803	Ugcg	XP_016870596, NP_003349	UGCG	Golgi membrane, membrane, integral component of membrane	glucosylceramide biosynthetic process, glycosphingolipid metabolic process, glycosphingolipid biosynthetic process, epidermis development, positive regulation of protein targeting to mitochondrion	ceramide glucosyltransferase activity, ceramide glucosyltransferase activity	Sphingolipid metabolism - Homo sapiens (human)
FCFB01002434.1	10309	0.0124363	XP_013091192, XP_013091191, XP_013091189	LOC106074857	XP_006520281, XP_006520282, XP_006520280, XP_006520271, XP_006520275, XP_006520283	Gm29975	NA	NA	NA	NA	NA	NA
FCFB01002436.1	2061	0	XP_013078257	LOC106064313	NA	NA	NA	NA	NA	NA	NA	NA
FCFB01002439.1	3813	0	XP_013070992	LOC106058160	NA	NA	NA	NA	NA	NA	NA	NA
FCFB01002440.1	7213	0.0177742	XP_013077853	LOC106063908	NA	NA	NA	NA	NA	NA	NA	NA
FCFB01002441.1	5725	0	XP_013065309	LOC106054119	NA	NA	NA	NA	NA	NA	NA	NA
FCFB01002446.1	12764	0	XP_013090176	LOC106074007	NA	NA	NA	NA	NA	NA	NA	NA
FCFB01002449.1	6757	181.493	XP_013082738	LOC106068001	NA	NA	XP_011524591, XP_011507125	LOC100996274
FCFB01002454.1	5074	1138.46	XP_013092370	LOC106076028	NP_001160130	Cdr1	NA	NA	NA	NA	NA	NA
FCFB01002456.1	1212	0	XP_013078724	LOC106064665	XP_017169599	Gm46175	NA	NA	NA	NA	NA	NA
FCFB01002459.1	6581	0.0389623	XP_013084808	LOC106069656	NA	NA	NA	NA	NA	NA	NA	NA
FCFB01002461.1	1708	0	XP_013084926	LOC106069743	NA	NA	NA	NA	NA	NA	NA	NA
FCFB01002470.1	9287	0.0138048	XP_013073654	LOC106060360	NA	NA	NA	NA	NA	NA	NA	NA
FCFB01002471.1	3270	0	XP_013085013	LOC106069820	NA	NA	NA	NA	NA	NA	NA	NA
FCFB01002477.1	3868	0.0165726	XP_013095970	LOC106079356	NA	NA	NA	NA	NA	NA	NA	NA
FCFB01002481.1	9684	5.1764	XP_013070933	LOC106058108	NP_059086	Svs2	NA	NA	NA	NA	NA	NA
FCFB01002482.1	6332	0	XP_013076639	LOC106062870	XP_017171833	Gm46487	NP_009096	SF3A2	nucleoplasm, spliceosomal complex, U2 snRNP, nuclear speck, small nuclear ribonucleoprotein complex, U2-type prespliceosome, catalytic step 2 spliceosome	mRNA 3'-splice site recognition, mRNA splicing, via spliceosome, mRNA splicing, via spliceosome, mRNA processing, RNA splicing, positive regulation of neuron projection development	RNA binding, RNA binding, protein binding, zinc ion binding	Spliceosome - Homo sapiens (human)
FCFB01002486.1	6156	0	XP_013061595	LOC106051028	NA	NA	NA	NA	NA	NA	NA	NA
FCFB01002487.1	2066	0.0620548	XP_013079285	LOC106065070	NA	NA	XP_011507248	LOC105369275
FCFB01002490.1	2550	0.0502766	XP_013082735	LOC106067996	NA	NA	NA	NA	NA	NA	NA	NA
FCFB01002494.1	5910	10.4343	XP_013074235	LOC106060780	NA	NA	NA	NA	NA	NA	NA	NA
FCFB01002496.1	3446	13.9143	XP_013074235	LOC106060780	NA	NA	NA	NA	NA	NA	NA	NA
FCFB01002497.1	6029	19.3935	XP_013074235	LOC106060780	NA	NA	NA	NA	NA	NA	NA	NA
FCFB01002501.1	4980	13.683	XP_013074235	LOC106060780	NA	NA	NA	NA	NA	NA	NA	NA
FCFB01002505.1	4902	21.276	XP_013091904	LOC106075528	NP_892038	Slc17a7	XP_016869648	LOC107986982
FCFB01002509.1	711	7.57331	XP_013086319, XP_013086318	LOC106070883	XP_006540665	Slc17a6	NP_065079	SLC17A6	integral component of membrane, cell junction, synaptic vesicle membrane, synaptic vesicle membrane, neuron projection	ion transport, sodium ion transport, L-glutamate transmembrane transport, neurotransmitter loading into synaptic vesicle	L-glutamate transmembrane transporter activity, L-glutamate transmembrane transporter activity, symporter activity	Synaptic vesicle cycle - Homo sapiens (human), Retrograde endocannabinoid signaling - Homo sapiens (human), Glutamatergic synapse - Homo sapiens (human), Nicotine addiction - Homo sapiens (human)
FCFB01002510.1	5601	0.0114449	XP_013068961	LOC106056688	NP_997652	Krt78	NA	NA	NA	NA	NA	NA
FCFB01002513.1	4888	0.747515	XP_013094319	LOC106078111	XP_017176003	Gm42355	NA	NA	NA	NA	NA	NA
FCFB01002516.1	9099	0.01409	XP_013086426	LOC106070958	NA	NA	NA	NA	NA	NA	NA	NA
FCFB01002519.1	5782	3.40358	XP_013074234	LOC106060779	NP_892038	Slc17a7	NP_064705	SLC17A7	plasma membrane, integral component of membrane, cell junction, integral component of synaptic vesicle membrane, synaptic vesicle membrane, synaptic vesicle membrane, cerebellar mossy fiber, presynaptic active zone, excitatory synapse, clathrin-sculpted glutamate transport vesicle membrane, postsynapse	neural retina development, ion transport, phosphate ion transport, brain development, long-term memory, glutamate secretion, synaptic transmission, glutamatergic, phosphate ion transmembrane transport, sodium ion transmembrane transport, sequestering of neurotransmitter, sodium-dependent phosphate transport, L-glutamate import, excitatory postsynaptic potential, L-glutamate transmembrane transpor…	L-glutamate transmembrane transporter activity, inorganic phosphate transmembrane transporter activity, extracellular-glutamate-gated chloride channel activity, sodium:inorganic phosphate symporter activity, sodium-dependent phosphate transmembrane transporter activity	Synaptic vesicle cycle - Homo sapiens (human), Retrograde endocannabinoid signaling - Homo sapiens (human), Glutamatergic synapse - Homo sapiens (human), Nicotine addiction - Homo sapiens (human)
FCFB01002520.1	11059	0.353582	XP_013074234	LOC106060779	NA	NA	NA	NA	NA	NA	NA	NA
FCFB01002522.1	2640	7.0173	XP_013074234	LOC106060779	XP_006540664, NP_543129, XP_006540665	Slc17a6	NP_647480, NP_001138760	SLC17A8	multivesicular body, integral component of membrane, cell junction, synaptic vesicle membrane, synaptic vesicle membrane, perikaryon, axon terminus, excitatory synapse, apical dendrite, basilar dendrite, glial limiting end-foot, pericellular basket	neural retina development, ion transport, sodium ion transport, neurotransmitter transport, brain development, sensory perception of sound, L-glutamate transmembrane transport, cochlea development	L-glutamate transmembrane transporter activity, L-glutamate transmembrane transporter activity, symporter activity	Synaptic vesicle cycle - Homo sapiens (human), Retrograde endocannabinoid signaling - Homo sapiens (human), Glutamatergic synapse - Homo sapiens (human), Nicotine addiction - Homo sapiens (human)
FCFB01002525.1	8061	19.5306	XP_013072281	LOC106059253	NA	NA	NA	NA	NA	NA	NA	NA
FCFB01002526.1	12661	2.0252	XP_013072281	LOC106059253	NA	NA	NA	NA	NA	NA	NA	NA
FCFB01002527.1	4128	2.39143	XP_013084723, XP_013084726, XP_013084722, XP_013084727	LOC106069574	NP_598626	Dclre1b	NP_073747	DCLRE1B	chromosome, telomeric region, nuclear chromosome, telomeric region, nuclear chromosome, telomeric region, nucleoplasm, cytoplasm, centrosome, nuclear body	cell cycle checkpoint, telomere maintenance, double-strand break repair via nonhomologous end joining, telomere maintenance via telomere lengthening, telomere capping, telomeric loop formation, protection from non-homologous end joining at telomere, telomeric 3' overhang formation, interstrand cross-link repair, nucleic acid phosphodiester bond hydrolysis	damaged DNA binding, protein binding, 5'-3' exonuclease activity, 5'-3' exodeoxyribonuclease activity, protein homodimerization activity, macromolecular complex binding
FCFB01002528.1	13539	0.085224	XP_013092957	LOC106076695	NA	NA	NA	NA	NA	NA	NA	NA
FCFB01002529.1	2483	0.0258166	XP_013094749	LOC106078437	NA	NA	NA	NA	NA	NA	NA	NA
FCFB01002530.1	10177	0.151171	XP_013084727	LOC106069574	NP_598626	Dclre1b	NP_073747	DCLRE1B	chromosome, telomeric region, nuclear chromosome, telomeric region, nuclear chromosome, telomeric region, nucleoplasm, cytoplasm, centrosome, nuclear body	cell cycle checkpoint, telomere maintenance, double-strand break repair via nonhomologous end joining, telomere maintenance via telomere lengthening, telomere capping, telomeric loop formation, protection from non-homologous end joining at telomere, telomeric 3' overhang formation, interstrand cross-link repair, nucleic acid phosphodiester bond hydrolysis	damaged DNA binding, protein binding, 5'-3' exonuclease activity, 5'-3' exodeoxyribonuclease activity, protein homodimerization activity, macromolecular complex binding
FCFB01002532.1	5835	4.38337	XP_013061188	LOC106050707	NP_001300913, NP_035794	Ubb	XP_005260110, XP_006722934, NP_001307950, XP_005260111, XP_005260109	UBA52	extracellular space, nucleus, nucleoplasm, nucleoplasm, mitochondrial outer membrane, lysosomal membrane, endoplasmic reticulum, endoplasmic reticulum membrane, cytosol, cytosol, plasma membrane, plasma membrane, endosome membrane, cytosolic large ribosomal subunit, endocytic vesicle membrane, vesicle, myelin sheath, host cell, endoplasmic reticulum quality control compartment, extracellular exos…	G2/M transition of mitotic cell cycle, negative regulation of transcription from RNA polymerase II promoter, MAPK cascade, nuclear-transcribed mRNA catabolic process, nonsense-mediated decay, activation of MAPK activity, protein polyubiquitination, nucleotide-excision repair, DNA damage recognition, nucleotide-excision repair, DNA duplex unwinding, stimulatory C-type lectin receptor signaling pat…	structural constituent of ribosome, protein binding	Ribosome - Homo sapiens (human)
FCFB01002537.1	847	6.96274	XP_013077096	LOC106063311	NP_063936	Uba52	NP_001307950, NP_066289	UBA52, UBC	extracellular space, nucleus, nucleoplasm, nucleoplasm, mitochondrial outer membrane, lysosomal membrane, endoplasmic reticulum, endoplasmic reticulum membrane, cytosol, cytosol, plasma membrane, plasma membrane, endosome membrane, cytosolic large ribosomal subunit, endocytic vesicle membrane, vesicle, myelin sheath, host cell, endoplasmic reticulum quality control compartment, extracellular exos…	G2/M transition of mitotic cell cycle, negative regulation of transcription from RNA polymerase II promoter, MAPK cascade, nuclear-transcribed mRNA catabolic process, nonsense-mediated decay, activation of MAPK activity, protein polyubiquitination, nucleotide-excision repair, DNA damage recognition, nucleotide-excision repair, DNA duplex unwinding, stimulatory C-type lectin receptor signaling pat…	structural constituent of ribosome, protein binding, protease binding, RNA binding, protein binding	Ribosome - Homo sapiens (human), PPAR signaling pathway - Homo sapiens (human)
FCFB01002538.1	10337	0.595323	XP_013069512, XP_013069513	LOC106057034	XP_011244712, NP_001171439, NP_001074540, NP_001171438	Lclat1	XP_011508736, XP_011508738	LOC100996637
FCFB01002539.1	16817	4.10147	XP_013069513, XP_013069512	LOC106057034	NP_001171438, NP_001074540, XP_011244712, NP_001171439	Lclat1	XP_005264301, NP_872357, XP_011531043	LCLAT1	endoplasmic reticulum, endoplasmic reticulum membrane, cytosol, membrane, integral component of membrane	phosphatidic acid biosynthetic process, multicellular organism development, CDP-diacylglycerol biosynthetic process, cardiolipin acyl-chain remodeling	1-acylglycerol-3-phosphate O-acyltransferase activity, protein binding, O-acyltransferase activity	Glycerolipid metabolism - Homo sapiens (human), Glycerophospholipid metabolism - Homo sapiens (human)
FCFB01002541.1	4217	0	XP_013067902, XP_013067901	LOC106055940	NA	NA	NA	NA	NA	NA	NA	NA
FCFB01002542.1	59925	1.85275	XP_013081753	LOC106067157	NP_080526	Gin1	XP_016865088, NP_060146	GIN1		DNA integration	nucleic acid binding
FCFB01002543.1	24777	0.289765	XP_013068721	LOC106056482	XP_017167954	Gm46008	NP_060146, XP_016865088	GIN1		DNA integration	nucleic acid binding
FCFB01002544.1	17357	3.03211	XP_013067863	LOC106055916	XP_006524155, XP_017172898, NP_766205	Zfp523	XP_016866745, NP_003418, XP_016866738, NP_001278961	ZNF76	nucleus	regulation of transcription from RNA polymerase II promoter, regulation of transcription from RNA polymerase III promoter, transcription from RNA polymerase II promoter, positive regulation of transcription from RNA polymerase II promoter	transcriptional activator activity, RNA polymerase II transcription regulatory region sequence-specific binding, sequence-specific DNA binding, metal ion binding
FCFB01002545.1	4125	2.68843	XP_013067896, XP_013067894, XP_013067895, XP_013067898, XP_013067900, XP_013067897	LOC106055939	NP_056589	Ero1l	XP_011534986, NP_055399	ERO1A	endoplasmic reticulum, endoplasmic reticulum lumen, endoplasmic reticulum membrane, membrane, dendrite, intracellular membrane-bounded organelle	protein folding, cellular protein modification process, response to temperature stimulus, animal organ senescence, 4-hydroxyproline metabolic process, protein maturation by protein folding, extracellular matrix organization, endoplasmic reticulum unfolded protein response, cellular response to oxidative stress, protein folding in endoplasmic reticulum, response to endoplasmic reticulum stress, ce…	protein disulfide isomerase activity, protein binding, protein disulfide oxidoreductase activity, disulfide oxidoreductase activity, oxidoreductase activity, oxidoreductase activity, acting on a sulfur group of donors, disulfide as acceptor	Protein processing in endoplasmic reticulum - Homo sapiens (human), Vibrio cholerae infection - Homo sapiens (human)
FCFB01002546.1	78171	7.21545	XP_013093253	LOC106077006	XP_006516868, NP_114388	Gpr137b	XP_016857699, NP_003263, XP_016857698	GPR137B	lysosomal membrane, integral component of plasma membrane, membrane
FCFB01002550.1	3615	0.0177324	XP_013086873	LOC106071336	NA	NA	XP_016873247	MAP6	Golgi apparatus, microtubule, perinuclear region of cytoplasm	microtubule cytoskeleton organization, transport, lysosome localization, dendrite morphogenesis	protein binding, calmodulin binding, microtubule binding
FCFB01002551.1	7555	0.246059	XP_013085509	LOC106070214	NA	NA	NA	NA	NA	NA	NA	NA
FCFB01002554.1	9324	4.39314	XP_013071592	LOC106058677	NA	NA	NA	NA	NA	NA	NA	NA
FCFB01002556.1	1756	1171.66	XP_013069419	LOC106056984	NA	NA	NA	NA	NA	NA	NA	NA
FCFB01002559.1	1728	111.809	XP_013069419, XP_013069422, XP_013069421, XP_013069420	LOC106056984	NA	NA	NA	NA	NA	NA	NA	NA
FCFB01002560.1	3417	77.5348	XP_013069420	LOC106056984	NA	NA	NA	NA	NA	NA	NA	NA
FCFB01002561.1	2714	0	XP_013084103	LOC106069077	NA	NA	NA	NA	NA	NA	NA	NA
FCFB01002563.1	9991	0.00641604	XP_013092626	LOC106076315	NA	NA	NA	NA	NA	NA	NA	NA
FCFB01002568.1	4168	66.3327	XP_013069419	LOC106056984	NA	NA	NA	NA	NA	NA	NA	NA
FCFB01002571.1	6770	0.0284059	XP_013080344	LOC106065953	NA	NA	NA	NA	NA	NA	NA	NA
FCFB01002572.1	6160	0	XP_013071500	LOC106058588	XP_006519834	Gm31606	NP_001001888	VCX3B	nucleus, nucleolus	brain development
FCFB01002577.1	1538	0.0416792	XP_013077232	LOC106063419	NA	NA	NA	NA	NA	NA	NA	NA
FCFB01002578.1	616	0	XP_013062668	LOC106051980	XP_017174062, XP_006528979, NP_001002272, XP_011246149, NP_001277699, XP_011246148, XP_011246147, XP_011246150	Tro	XP_011506738	LOC105370378
FCFB01002581.1	9345	0.493889	XP_013069996	LOC106057373	NA	NA	NA	NA	NA	NA	NA	NA
FCFB01002582.1	13506	1.52829	XP_013063490	LOC106052619	NA	NA	NA	NA	NA	NA	NA	NA
FCFB01002583.1	24401	3.9038	XP_013088613, XP_013088616, XP_013088614	LOC106072721	XP_017167904	Gm45975	XP_016884167, XP_006724236, NP_001230154, NP_001269257, NP_055118, NP_001269256	PES1	condensed chromosome, nucleus, nucleoplasm, nucleoplasm, nucleolus, cytosol, membrane, preribosome, large subunit precursor, PeBoW complex	maturation of LSU-rRNA from tricistronic rRNA transcript (SSU-rRNA, 5.8S rRNA, LSU-rRNA), maturation of 5.8S rRNA from tricistronic rRNA transcript (SSU-rRNA, 5.8S rRNA, LSU-rRNA), rRNA processing, rRNA processing, nucleolus organization, cell proliferation, cell proliferation, protein localization to organelle, ribosomal large subunit biogenesis, regulation of cell cycle	RNA binding, RNA binding, protein binding
FCFB01002587.1	2507	0	XP_013093072	LOC106076799	NA	NA	XP_011508738	LOC100996637
FCFB01002588.1	32589	6.01903	XP_013067950, XP_013067954, XP_013067948, XP_013067951, XP_013067947, XP_013067949, XP_013067953	LOC106055975	NP_666113, XP_006504478, XP_011239181, XP_011239180	Hip1	XP_016867588, XP_005250361, NP_001230127	HIP1	nucleus, cytoplasm, Golgi apparatus, cytosol, cytoskeleton, membrane, AP-2 adaptor complex, clathrin-coated vesicle, extrinsic component of cytoplasmic side of plasma membrane, intracellular membrane-bounded organelle, presynapse, postsynapse, extrinsic component of presynaptic membrane, extrinsic component of postsynaptic membrane	transcription, DNA-templated, regulation of transcription, DNA-templated, apoptotic process, activation of cysteine-type endopeptidase activity involved in apoptotic process, cytoskeleton organization, regulation of endocytosis, cell differentiation, regulation of apoptotic process, positive regulation of epidermal growth factor receptor signaling pathway, positive regulation of receptor-mediated…	epidermal growth factor receptor binding, structural constituent of cytoskeleton, protein binding, phosphatidylinositol-4,5-bisphosphate binding, clathrin binding, clathrin light chain binding, phosphatidylinositol-3-phosphate binding, phosphatidylinositol binding, glutamate receptor binding, AP-2 adaptor complex binding, clathrin adaptor activity, protein homodimerization activity, phosphatidyli…	Huntington,s disease - Homo sapiens (human)
FCFB01002591.1	1555	38.6677	XP_013067955	LOC106055976	NP_034473	Gpx5	NP_002075	GPX3	extracellular region, extracellular space, extracellular exosome	response to lipid hydroperoxide, cellular response to oxidative stress, hydrogen peroxide catabolic process, protein homotetramerization, oxidation-reduction process, cellular oxidant detoxification	glutathione peroxidase activity, glutathione peroxidase activity, protein binding, transcription factor binding, selenium binding	Glutathione metabolism - Homo sapiens (human), Arachidonic acid metabolism - Homo sapiens (human), Thyroid hormone synthesis - Homo sapiens (human)
FCFB01002593.1	1871	14.1841	XP_013067955	LOC106055976	NA	NA	NA	NA	NA	NA	NA	NA
FCFB01002595.1	5843	18.4091	XP_013088646, XP_013088644, XP_013088645	LOC106072750	NP_653103	Sec14l2	NP_203740	SEC14L2	nucleus, nucleus, cytoplasm, cytosol, integral component of membrane, extracellular exosome	transcription, DNA-templated, transport, regulation of cholesterol biosynthetic process, positive regulation of transcription, DNA-templated	transporter activity, phospholipid binding, vitamin E binding
FCFB01002598.1	17105	5.55394	XP_013088648, XP_013088647	LOC106072751	NP_598493, XP_006510660, NP_001186414, XP_006510659, NP_001186413	4931406C07Rik	XP_016873107, NP_001273000, XP_016873106	C11orf54	nucleus, nucleoplasm, nuclear body, extracellular exosome		protein binding, zinc ion binding, hydrolase activity, acting on ester bonds
FCFB01002599.1	5800	1.5031	XP_013088649	LOC106072752	NA	NA	NA	NA	NA	NA	NA	NA
FCFB01002600.1	7548	1.96181	XP_013088649	LOC106072752	NP_001020597	Depdc5	XP_011528864	DEPDC5	lysosome, lysosomal membrane, cytosol, perinuclear region of cytoplasm, GATOR1 complex	regulation of autophagy, negative regulation of TOR signaling, cellular response to amino acid starvation, intracellular signal transduction, positive regulation of GTPase activity, negative regulation of TORC1 signaling	GTPase activator activity, protein complex binding	mTOR signaling pathway - Homo sapiens (human)
FCFB01002601.1	3152	1.09821	XP_013088649	LOC106072752	NA	NA	NA	NA	NA	NA	NA	NA
FCFB01002602.1	26478	2.17888	XP_013096945	LOC106080167	XP_006516485	Gm31679	XP_011528860, XP_011528859, NP_001229825, XP_016884602, XP_005261919, XP_011528861, NP_001129501, XP_011528867, XP_016884600, NP_055477, XP_011528864, XP_011528870, XP_016884599, XP_016884598	DEPDC5	lysosome, lysosomal membrane, cytosol, perinuclear region of cytoplasm, GATOR1 complex	regulation of autophagy, negative regulation of TOR signaling, cellular response to amino acid starvation, intracellular signal transduction, positive regulation of GTPase activity, negative regulation of TORC1 signaling	GTPase activator activity, protein complex binding	mTOR signaling pathway - Homo sapiens (human)
FCFB01002603.1	26665	5.71912	XP_013088649	LOC106072752	XP_006502325	Mnd1	NP_001240790	MND1	nucleus	double-strand break repair, reciprocal meiotic recombination	double-stranded DNA binding
FCFB01002604.1	7873	0.0162842	XP_013085515	LOC106070219	NA	NA	NA	NA	NA	NA	NA	NA
FCFB01002613.1	7942	4.18096	XP_013082164	LOC106067523	NA	NA	NA	NA	NA	NA	NA	NA
FCFB01002616.1	6079	0	XP_013094881	LOC106078534	NA	NA	XP_006719294, XP_011536194, NP_001138947	FAM186A
FCFB01002617.1	4745	0	XP_013094749	LOC106078437	NA	NA	NA	NA	NA	NA	NA	NA
FCFB01002619.1	1758	0.10939	XP_013082165	LOC106067524	NA	NA	NA	NA	NA	NA	NA	NA
FCFB01002622.1	946	0	XP_013082166	LOC106067524	NA	NA	NA	NA	NA	NA	NA	NA
FCFB01002628.1	3514	0.0364842	XP_013092347	LOC106075998	NA	NA	NA	NA	NA	NA	NA	NA
FCFB01002629.1	1813	0.141429	XP_013092347	LOC106075998	NA	NA	NA	NA	NA	NA	NA	NA
FCFB01002630.1	4484	0.114367	XP_013092347	LOC106075998	NA	NA	NA	NA	NA	NA	NA	NA
FCFB01002634.1	2768	0	XP_013064586, XP_013064583, XP_013064585, XP_013064584	LOC106053555	NA	NA	NA	NA	NA	NA	NA	NA
FCFB01002635.1	674	0	XP_013064586, XP_013064584, XP_013064585, XP_013064583	LOC106053555	NA	NA	NA	NA	NA	NA	NA	NA
FCFB01002636.1	6334	0.0303612	XP_013064583, XP_013064586, XP_013064585, XP_013064584	LOC106053555	NA	NA	NA	NA	NA	NA	NA	NA
FCFB01002640.1	1393	0	XP_013068721	LOC106056482	NA	NA	NA	NA	NA	NA	NA	NA
FCFB01002643.1	3060	0	XP_013071086	LOC106058261	NA	NA	NA	NA	NA	NA	NA	NA
FCFB01002644.1	8848	0.130408	XP_013093544	LOC106077323	XP_017167907	Gm45975	NP_001254706, NP_777547	IFT20	Golgi membrane, photoreceptor outer segment, cis-Golgi network, centrosome, centriole, microvillus, cilium, cilium, intraciliary transport particle B, motile cilium, photoreceptor connecting cilium, stereocilium, dendrite terminus, extracellular exosome, ciliary tip, ciliary base, kinociliary basal body	establishment of planar polarity, kidney development, smoothened signaling pathway, visual learning, protein localization to Golgi apparatus, intraciliary transport involved in cilium assembly, photoreceptor cell outer segment organization, opsin transport, centrosome localization, cardiac muscle cell differentiation, inner ear receptor stereocilium organization, cilium assembly, regulation of ca…	opsin binding, protein binding, Rab GTPase binding
FCFB01002647.1	7991	0.385049	XP_013095887	LOC106079282	NA	NA	NA	NA	NA	NA	NA	NA
FCFB01002648.1	3934	1.31986	XP_013095887	LOC106079282	NA	NA	NA	NA	NA	NA	NA	NA
FCFB01002650.1	5413	0	XP_013073172	LOC106059994	NA	NA	NP_066554	NEFH	cytoplasm, cytoplasm, mitochondrion, neurofilament, postsynaptic density of dendrite, axon, myelin sheath, neurofibrillary tangle	microtubule cytoskeleton organization, axonogenesis, cell projection assembly, neurofilament bundle assembly, peripheral nervous system neuron axonogenesis, axon development, regulation of organelle transport along microtubule, cellular response to leukemia inhibitory factor	structural molecule activity, structural constituent of cytoskeleton, microtubule binding, kinesin binding, protein kinase binding, protein binding, bridging, dynein complex binding	Amyotrophic lateral sclerosis (ALS) - Homo sapiens (human)
FCFB01002651.1	3816	0	XP_013092816	LOC106076540	XP_006520052, NP_001156610, XP_011243633, XP_006520050	Card6	NP_001139654	KRTAP16-1	cytosol, keratin filament	keratinization
FCFB01002652.1	9017	0	XP_013064588	LOC106053557	NA	NA	NA	NA	NA	NA	NA	NA
FCFB01002653.1	739	0	XP_013082738	LOC106068001	NA	NA	NA	NA	NA	NA	NA	NA
FCFB01002659.1	16165	29.9793	XP_013065316, XP_013065314, XP_013065317, XP_013065318, XP_013065313, XP_013065315, XP_013065319	LOC106054122	NP_035959, XP_006505129, XP_011239360, NP_001289862, XP_006505128, NP_001289863	Impdh1	NP_001136046	IMPDH1	extracellular region, nucleus, cytoplasm, cytosol, cytosol, secretory granule lumen, azurophil granule lumen, ficolin-1-rich granule lumen	GMP biosynthetic process, GTP biosynthetic process, purine ribonucleoside monophosphate biosynthetic process, neutrophil degranulation, lymphocyte proliferation, oxidation-reduction process	nucleic acid binding, DNA binding, RNA binding, IMP dehydrogenase activity, IMP dehydrogenase activity, metal ion binding	Purine metabolism - Homo sapiens (human), Drug metabolism - other enzymes - Homo sapiens (human)
FCFB01002662.1	3334	0.499901	XP_013073654	LOC106060360	XP_017174061	Tro	NA	NA	NA	NA	NA	NA
FCFB01002663.1	16860	0.159686	XP_013079038	LOC106064920	XP_003085337	Gm4916	NA	NA	NA	NA	NA	NA
FCFB01002664.1	6537	15.6898	XP_013086378	LOC106070934	NA	NA	NA	NA	NA	NA	NA	NA
FCFB01002667.1	6149	5.31669	XP_013073541	LOC106060273	NA	NA	NA	NA	NA	NA	NA	NA
FCFB01002668.1	9921	0.116304	XP_013065320	LOC106054123	NP_080633	Ribc2	NP_056468, XP_005261581	RIBC2	nucleus		protein binding
FCFB01002669.1	2296	2.51273	XP_013096877	LOC106080107	NP_062684	Smc1a	NP_006297	SMC1A	chromosome, centromeric region, kinetochore, condensed chromosome kinetochore, condensed nuclear chromosome, nucleus, nucleoplasm, nucleoplasm, chromosome, cytosol, cytosol, cohesin complex, meiotic cohesin complex	mitotic sister chromatid segregation, DNA repair, mitotic spindle organization, sister chromatid cohesion, sister chromatid cohesion, mitotic sister chromatid cohesion, response to radiation, stem cell population maintenance, negative regulation of DNA endoreduplication, cell division, meiotic cell cycle, response to DNA damage checkpoint signaling	chromatin binding, RNA binding, protein binding, ATP binding, mediator complex binding, protein heterodimerization activity	Cell cycle - Homo sapiens (human), Oocyte meiosis - Homo sapiens (human)
FCFB01002670.1	6220	0.092753	XP_013064288	LOC106053300	NA	NA	NA	NA	NA	NA	NA	NA
FCFB01002671.1	21883	13.141	XP_013096877	LOC106080107	XP_006528903, NP_062684	Smc1a	NP_001268392, NP_006297	SMC1A	chromosome, centromeric region, kinetochore, condensed chromosome kinetochore, condensed nuclear chromosome, nucleus, nucleoplasm, nucleoplasm, chromosome, cytosol, cytosol, cohesin complex, meiotic cohesin complex	mitotic sister chromatid segregation, DNA repair, mitotic spindle organization, sister chromatid cohesion, sister chromatid cohesion, mitotic sister chromatid cohesion, response to radiation, stem cell population maintenance, negative regulation of DNA endoreduplication, cell division, meiotic cell cycle, response to DNA damage checkpoint signaling	chromatin binding, RNA binding, protein binding, ATP binding, mediator complex binding, protein heterodimerization activity	Cell cycle - Homo sapiens (human), Oocyte meiosis - Homo sapiens (human)
FCFB01002672.1	5470	0.0351568	XP_013062940	LOC106052178	NA	NA	NA	NA	NA	NA	NA	NA
FCFB01002673.1	6403	0	XP_013077465	LOC106063602	NA	NA	NA	NA	NA	NA	NA	NA
FCFB01002675.1	2592	0	XP_013075512	LOC106061839	NA	NA	NA	NA	NA	NA	NA	NA
FCFB01002684.1	9617	0.246626	XP_013078037	LOC106064088	XP_006519834	Gm31606	NP_061939	MAGEL2	nucleus, endosome, early endosome, cytosol, retromer complex	transcription, DNA-templated, Arp2/3 complex-mediated actin nucleation, retrograde transport, endosome to Golgi, regulation of circadian rhythm, negative regulation of transcription, DNA-templated, rhythmic process, positive regulation of actin nucleation, protein K63-linked ubiquitination	ubiquitin-protein transferase activity, protein binding
FCFB01002687.1	6670	0.182601	XP_013081761	LOC106067166	XP_006519834	Gm31606	XP_016885467, XP_011529137, NP_008917, NP_001005332, XP_016885468, XP_016885469	MAGED1	chromatin, nucleus, cytoplasm, plasma membrane, protein complex	regulation of transcription, DNA-templated, regulation of transcription from RNA polymerase II promoter, circadian regulation of gene expression, regulation of circadian rhythm, regulation of apoptotic process, positive regulation of MAP kinase activity, negative regulation of transcription, DNA-templated, positive regulation of transcription, DNA-templated, negative regulation of epithelial cell…	transcription coactivator activity, protein binding, identical protein binding	Neurotrophin signaling pathway - Homo sapiens (human)
FCFB01002688.1	9201	0.292611	XP_013065321, XP_013065323	LOC106054124	NA	NA	NA	NA	NA	NA	NA	NA
FCFB01002690.1	6583	0.0779008	XP_013065310	LOC106054120	NA	NA	NA	NA	NA	NA	NA	NA
FCFB01002691.1	1713	0	XP_013088022	LOC106072229	XP_006516485	Gm31679	NP_001009615	SPANXN2
FCFB01002697.1	1854	0.0345753	XP_013061595	LOC106051028	NA	NA	NA	NA	NA	NA	NA	NA
FCFB01002702.1	6107	0.0104966	XP_013085533	LOC106070235	NA	NA	NA	NA	NA	NA	NA	NA
FCFB01002703.1	11534	0.0611348	XP_013094729	LOC106078422	NA	NA	NA	NA	NA	NA	NA	NA
FCFB01002705.1	23318	0.107213	XP_013084386	LOC106069309	XP_017171833	Gm46487	XP_011521400	CHMP1A	condensed nuclear chromosome, ESCRT III complex, early endosome, microtubule organizing center, endomembrane system, nuclear matrix, extracellular exosome	cell separation after cytokinesis, transcription, DNA-templated, proteolysis, nucleus organization, vacuolar transport, mitotic chromosome condensation, mitotic metaphase plate congression, regulation of centrosome duplication, protein transport, vesicle-mediated transport, gene silencing, multivesicular body assembly, viral budding via host ESCRT complex, negative regulation of transcription by …	protein binding, metallopeptidase activity, zinc ion binding, protein domain specific binding, identical protein binding, protein homodimerization activity	Endocytosis - Homo sapiens (human)
FCFB01002709.1	17101	0	XP_013080535	LOC106066118	NA	NA	NA	NA	NA	NA	NA	NA
FCFB01002712.1	5368	0	XP_013095652	LOC106079082	NA	NA	NP_001073160, NP_001248756	MS4A14	integral component of membrane
FCFB01002713.1	22152	0.280695	XP_013065327	LOC106054128	XP_006504407, XP_017176099, XP_006504408, NP_444496	Gtf2ird2	NP_775808	GTF2IRD2	nucleoplasm, cytoplasm	transcription, DNA-templated, regulation of transcription from RNA polymerase II promoter, multicellular organism development	RNA polymerase II transcription factor activity, sequence-specific DNA binding, DNA binding, protein binding
FCFB01002714.1	5452	0.211638	XP_013065327	LOC106054128	NA	NA	NA	NA	NA	NA	NA	NA
FCFB01002717.1	3724	0.0172134	XP_013077941	LOC106063998	NA	NA	NA	NA	NA	NA	NA	NA
FCFB01002718.1	11577	0.0387595	XP_013093404	LOC106077166	NA	NA	XP_016876376	LOC105378193
FCFB01002719.1	6350	0.0908542	XP_013097013	LOC106080236	NA	NA	NA	NA	NA	NA	NA	NA
FCFB01002720.1	10108	0.0126835	XP_013073419	LOC106060170	XP_006496355, NP_082372, XP_006496358, XP_006496354, XP_006496360, XP_006496359	2010300C02Rik	NP_001309397	MUC4	proteinaceous extracellular matrix, extracellular space, Golgi lumen, plasma membrane, integral component of plasma membrane, membrane, vesicle, extracellular exosome	stimulatory C-type lectin receptor signaling pathway, cell-matrix adhesion, O-glycan processing, maintenance of gastrointestinal epithelium	ErbB-2 class receptor binding, extracellular matrix constituent, lubricant activity
FCFB01002721.1	9672	2.02806	XP_013082844	LOC106068090	XP_006506277, NP_080861	Washc2	XP_016871515, XP_011537874	WASHC2C	nucleolus, endosome, early endosome, cytosol, plasma membrane, retromer complex, early endosome membrane, intracellular membrane-bounded organelle, WASH complex	protein transport, retrograde transport, endosome to Golgi, regulation of substrate adhesion-dependent cell spreading, retrograde transport, endosome to plasma membrane, negative regulation of barbed-end actin filament capping	protein binding, phosphatidylinositol-4,5-bisphosphate binding, phosphatidylinositol-3,4,5-trisphosphate binding, phosphatidylinositol-5-phosphate binding, phosphatidylinositol-3-phosphate binding, phosphatidylinositol-3,4-bisphosphate binding, phosphatidylinositol-4-phosphate binding, phosphatidylinositol-3,5-bisphosphate binding, retromer complex binding	Endocytosis - Homo sapiens (human)
FCFB01002722.1	11216	2.06893	XP_013092370	LOC106076028	NA	NA	NA	NA	NA	NA	NA	NA
FCFB01002724.1	1781	0.14397	XP_013081774	LOC106067174	NA	NA	NA	NA	NA	NA	NA	NA
FCFB01002728.1	10587	0.248249	XP_013071800	LOC106058835	NA	NA	NA	NA	NA	NA	NA	NA
FCFB01002729.1	9124	3.89927	XP_013071679	LOC106058735	NA	NA	NA	NA	NA	NA	NA	NA
FCFB01002730.1	15415	13.2738	XP_013082822	LOC106068079	XP_011247261	Qrich2	NP_775871	MUC19	Golgi lumen, plasma membrane, extracellular exosome,	stimulatory C-type lectin receptor signaling pathway, O-glycan processing,
FCFB01002731.1	14864	1.14715	XP_013063801	LOC106052888	NA	NA	NA	NA	NA	NA	NA	NA
FCFB01002732.1	5460	0.551799	XP_013077325, XP_013077324	LOC106063481	NA	NA	NA	NA	NA	NA	NA	NA
FCFB01002736.1	16842	12.7467	XP_013067282, XP_013067280, XP_013067281	LOC106055538	NP_001009949, XP_017175615, XP_006537898	Slc25a51	NP_219480	SLC25A51	mitochondrial inner membrane, integral component of membrane	mitochondrial transport, transmembrane transport	transmembrane transporter activity
FCFB01002737.1	8486	3.78452	XP_013067279	LOC106055537	NP_034292	Ext1	NP_000118	EXT1	Golgi membrane, endoplasmic reticulum, endoplasmic reticulum membrane, Golgi apparatus, integral component of membrane, integral component of endoplasmic reticulum membrane	skeletal system development, ossification, glycosaminoglycan biosynthetic process, glycosaminoglycan biosynthetic process, protein glycosylation, signal transduction, gastrulation, axon guidance, endoderm development, mesoderm development, heparan sulfate proteoglycan biosynthetic process, heparan sulfate proteoglycan biosynthetic process, heparan sulfate proteoglycan biosynthetic process, polysa…	acetylglucosaminyltransferase activity, glucuronosyltransferase activity, transferase activity, transferring glycosyl groups, heparan sulfate N-acetylglucosaminyltransferase activity, protein homodimerization activity, metal ion binding, protein heterodimerization activity, glucuronosyl-N-acetylglucosaminyl-proteoglycan 4-alpha-N-acetylglucosaminyltransferase activity, glucuronosyl-N-acetylglucos…	Glycosaminoglycan biosynthesis - heparan sulfate / heparin - Homo sapiens (human)
FCFB01002739.1	2945	1.87193	XP_013067279	LOC106055537	NP_034292	Ext1	NP_000118	EXT1	Golgi membrane, endoplasmic reticulum, endoplasmic reticulum membrane, Golgi apparatus, integral component of membrane, integral component of endoplasmic reticulum membrane	skeletal system development, ossification, glycosaminoglycan biosynthetic process, glycosaminoglycan biosynthetic process, protein glycosylation, signal transduction, gastrulation, axon guidance, endoderm development, mesoderm development, heparan sulfate proteoglycan biosynthetic process, heparan sulfate proteoglycan biosynthetic process, heparan sulfate proteoglycan biosynthetic process, polysa…	acetylglucosaminyltransferase activity, glucuronosyltransferase activity, transferase activity, transferring glycosyl groups, heparan sulfate N-acetylglucosaminyltransferase activity, protein homodimerization activity, metal ion binding, protein heterodimerization activity, glucuronosyl-N-acetylglucosaminyl-proteoglycan 4-alpha-N-acetylglucosaminyltransferase activity, glucuronosyl-N-acetylglucos…	Glycosaminoglycan biosynthesis - heparan sulfate / heparin - Homo sapiens (human)
FCFB01002742.1	7129	0.0539509	XP_013083844	LOC106068889	NA	NA	NA	NA	NA	NA	NA	NA
FCFB01002744.1	7871	0.19546	XP_013067279	LOC106055537	NP_034292	Ext1	NP_000118	EXT1	Golgi membrane, endoplasmic reticulum, endoplasmic reticulum membrane, Golgi apparatus, integral component of membrane, integral component of endoplasmic reticulum membrane	skeletal system development, ossification, glycosaminoglycan biosynthetic process, glycosaminoglycan biosynthetic process, protein glycosylation, signal transduction, gastrulation, axon guidance, endoderm development, mesoderm development, heparan sulfate proteoglycan biosynthetic process, heparan sulfate proteoglycan biosynthetic process, heparan sulfate proteoglycan biosynthetic process, polysa…	acetylglucosaminyltransferase activity, glucuronosyltransferase activity, transferase activity, transferring glycosyl groups, heparan sulfate N-acetylglucosaminyltransferase activity, protein homodimerization activity, metal ion binding, protein heterodimerization activity, glucuronosyl-N-acetylglucosaminyl-proteoglycan 4-alpha-N-acetylglucosaminyltransferase activity, glucuronosyl-N-acetylglucos…	Glycosaminoglycan biosynthesis - heparan sulfate / heparin - Homo sapiens (human)
FCFB01002747.1	5550	0.15015	XP_013067279	LOC106055537	NA	NA	NA	NA	NA	NA	NA	NA
FCFB01002751.1	8079	0.190427	XP_013081010	LOC106066500	NA	NA	XP_011508738	LOC100996637
FCFB01002760.1	4680	4.12284	XP_013093047, XP_013093055, XP_013093052, XP_013093054, XP_013093053, XP_013093051, XP_013093048, XP_013093049	LOC106076783	NP_034292	Ext1	NP_000118	EXT1	Golgi membrane, endoplasmic reticulum, endoplasmic reticulum membrane, Golgi apparatus, integral component of membrane, integral component of endoplasmic reticulum membrane	skeletal system development, ossification, glycosaminoglycan biosynthetic process, glycosaminoglycan biosynthetic process, protein glycosylation, signal transduction, gastrulation, axon guidance, endoderm development, mesoderm development, heparan sulfate proteoglycan biosynthetic process, heparan sulfate proteoglycan biosynthetic process, heparan sulfate proteoglycan biosynthetic process, polysa…	acetylglucosaminyltransferase activity, glucuronosyltransferase activity, transferase activity, transferring glycosyl groups, heparan sulfate N-acetylglucosaminyltransferase activity, protein homodimerization activity, metal ion binding, protein heterodimerization activity, glucuronosyl-N-acetylglucosaminyl-proteoglycan 4-alpha-N-acetylglucosaminyltransferase activity, glucuronosyl-N-acetylglucos…	Glycosaminoglycan biosynthesis - heparan sulfate / heparin - Homo sapiens (human)
FCFB01002761.1	9060	0.0566028	XP_013066268	LOC106054785	NA	NA	XP_006725210, XP_003959982	LOC101059906
FCFB01002763.1	27555	3.94317	XP_013068884	LOC106056616	XP_011243959	Taf2	XP_011515561, NP_003175, XP_016869268, XP_006716684	TAF2	nucleoplasm, transcription factor TFIID complex, transcription factor TFIID complex, transcription factor TFIID complex, transcription factor TFTC complex	G2/M transition of mitotic cell cycle, transcription from RNA polymerase II promoter, transcription initiation from RNA polymerase II promoter, transcription initiation from RNA polymerase II promoter, transcription elongation from RNA polymerase II promoter, response to organic cyclic compound, positive regulation of transcription from RNA polymerase II promoter, RNA polymerase II transcriptiona…	transcription factor activity, RNA polymerase II core promoter sequence-specific binding involved in preinitiation complex assembly, RNA polymerase II transcription factor activity, TBP-class protein binding, involved in preinitiation complex assembly, chromatin binding, protein binding, sequence-specific DNA binding, transcription regulatory region DNA binding	Basal transcription factors - Homo sapiens (human)
FCFB01002764.1	5439	2.23929	XP_013082818	LOC106068076	XP_006520989	Phf20l1	XP_016869006, NP_940915, XP_011515390	PHF20L1	nucleus	regulation of transcription, DNA-templated	protein binding, metal ion binding
FCFB01002765.1	2021	0.317183	XP_013082818	LOC106068076	NA	NA	NA	NA	NA	NA	NA	NA
FCFB01002766.1	3157	4.18281	XP_013082818	LOC106068076	NA	NA	NA	NA	NA	NA	NA	NA
FCFB01002767.1	6182	4.32397	XP_013082818	LOC106068076	NA	NA	NA	NA	NA	NA	NA	NA
FCFB01002768.1	6551	9.01214	XP_013082819	LOC106068077	NA	NA	NA	NA	NA	NA	NA	NA
FCFB01002770.1	45077	7.46871	XP_013094627	LOC106078319	NP_780432	Dnali1	XP_005271229	DNALI1	cytoplasm, axoneme, filopodium, dynein complex		motor activity, protein binding, dynein heavy chain binding	Huntington,s disease - Homo sapiens (human)
FCFB01002771.1	23111	6.07715	XP_013091012, XP_013091013	LOC106074725	XP_006532694, NP_033169	Sdf2	NP_008854	SDF2	extracellular space, endoplasmic reticulum membrane	protein glycosylation, protein O-linked mannosylation, ER-associated misfolded protein catabolic process	dolichyl-phosphate-mannose-protein mannosyltransferase activity
FCFB01002772.1	4529	1.17477	XP_013067301	LOC106055550	NA	NA	NA	NA	NA	NA	NA	NA
FCFB01002774.1	7926	0.0323506	XP_013075035	LOC106061434	NA	NA	NA	NA	NA	NA	NA	NA
FCFB01002775.1	4162	0.0308038	XP_013082918	LOC106068152	NA	NA	NA	NA	NA	NA	NA	NA
FCFB01002779.1	11014	3.88783	XP_013072811	LOC106059671	NP_058076, XP_006496997, XP_006496999, XP_006496998	Vamp4	NP_003753	VAMP4	Golgi membrane, lysosome, endosome, Golgi apparatus, plasma membrane, synaptic vesicle, cell surface, transport vesicle, integral component of synaptic vesicle membrane, clathrin-coated vesicle membrane, SNARE complex, trans-Golgi network membrane	microtubule cytoskeleton organization, exocytosis, ER to Golgi vesicle-mediated transport, SNARE complex assembly, Golgi to plasma membrane protein transport, membrane organization, Golgi ribbon formation	SNARE binding, SNAP receptor activity, protein binding	SNARE interactions in vesicular transport - Homo sapiens (human)
FCFB01002794.1	14599	6.40631	XP_013072771, XP_013072764	LOC106059635	NA	NA	NA	NA	NA	NA	NA	NA
FCFB01002796.1	16962	3.30679	XP_013072829	LOC106059692	NP_077204, XP_017171095	Riok1	NP_113668	RIOK1	nucleoplasm, cytosol, preribosome, small subunit precursor	rRNA processing, protein phosphorylation, maturation of SSU-rRNA, ribosomal small subunit biogenesis, positive regulation of rRNA processing	protein serine/threonine kinase activity, protein binding, ATP binding, hydrolase activity, metal ion binding	Ribosome biogenesis in eukaryotes - Homo sapiens (human)
FCFB01002797.1	519	0.247024	XP_013078224	LOC106064276	NA	NA	NA	NA	NA	NA	NA	NA
FCFB01002798.1	1726	0.111418	XP_013078224	LOC106064276	XP_017168523, XP_017168524	Gm33691	NA	NA	NA	NA	NA	NA
FCFB01002799.1	10662	0.00601225	XP_013060679	LOC106050274	XP_006516502	Gm36375	NA	NA	NA	NA	NA	NA
FCFB01002804.1	1649	0	XP_013091802	LOC106075407	XP_017171833	Gm46487	NP_001278340, NP_620305, NP_115571	SON	nuclear speck	microtubule cytoskeleton organization, mitotic cytokinesis, mRNA processing, RNA splicing, negative regulation of apoptotic process, regulation of RNA splicing, regulation of mRNA splicing, via spliceosome, regulation of cell cycle	DNA binding, RNA binding, protein binding, RS domain binding
FCFB01002807.1	8773	0.0949885	XP_013077232	LOC106063419	NA	NA	NA	NA	NA	NA	NA	NA
FCFB01002808.1	4588	0.0419154	XP_013077232	LOC106063419	NA	NA	NA	NA	NA	NA	NA	NA
FCFB01002813.1	4001	0.176238	XP_013067148	LOC106055437	NA	NA	NA	NA	NA	NA	NA	NA
FCFB01002819.1	3251	0	XP_013083202	LOC106068401	NA	NA	NA	NA	NA	NA	NA	NA
FCFB01002821.1	6006	0	XP_013088026	LOC106072234	NA	NA	NA	NA	NA	NA	NA	NA
FCFB01002822.1	4152	0	XP_013070865	LOC106058034	NP_598329	Rrbp1	NA	NA	NA	NA	NA	NA
FCFB01002823.1	2057	0	XP_013088130	LOC106072316	XP_017168743	Gm46084	NP_001185744, NP_001305413, NP_001309398	MUC22	integral component of membrane
FCFB01002829.1	299	0	XP_013072884, XP_013072875, XP_013072867	LOC106059723	NA	NA	NA	NA	NA	NA	NA	NA
FCFB01002834.1	9116	0	XP_013076526	LOC106062763	NA	NA	NA	NA	NA	NA	NA	NA
FCFB01002836.1	5672	0	XP_013093204	LOC106076942	NA	NA	NA	NA	NA	NA	NA	NA
FCFB01002838.1	5829	0	XP_013092871	LOC106076592	NA	NA	NA	NA	NA	NA	NA	NA
FCFB01002839.1	8667	0	XP_013071455	LOC106058546	NA	NA	NA	NA	NA	NA	NA	NA
FCFB01002842.1	2059	0	XP_013086491	LOC106071011	NA	NA	NA	NA	NA	NA	NA	NA
FCFB01002847.1	4740	0.0270475	XP_013073900	LOC106060535	NA	NA	NA	NA	NA	NA	NA	NA
FCFB01002852.1	5292	0.0242262	XP_013073264	LOC106060061	NA	NA	NA	NA	NA	NA	NA	NA
FCFB01002853.1	1513	0	XP_013093581	LOC106077356	NP_033773, XP_006527316	Ahnak	XP_016873762, XP_016873761	AHNAK	nucleus, nucleus, cytoplasm, lysosomal membrane, cytosol, plasma membrane, focal adhesion, actin cytoskeleton, membrane, T-tubule, vesicle, sarcolemma, sarcolemma, costamere, cell-cell contact zone, membrane raft, extracellular exosome	regulation of RNA splicing, protein oligomerization, regulation of voltage-gated calcium channel activity	RNA binding, protein binding, S100 protein binding, cadherin binding, structural molecule activity conferring elasticity
FCFB01002857.1	18327	5.5194	XP_013065811, XP_013065809, XP_013065810, XP_013065808	LOC106054479	XP_006519834	Gm31606	XP_011506738	LOC105370378
FCFB01002858.1	1583	2.10571	XP_013072131, XP_013072140	LOC106059124	XP_017168081, XP_006530804, XP_017168080, NP_001161463	Hook2	XP_005259931	HOOK2	centrosome, cytosol, microtubule, HOPS complex, intracellular membrane-bounded organelle, FHF complex	endocytosis, endosome organization, lysosome organization, endosome to lysosome transport, protein transport, cytoskeleton-dependent intracellular transport, cytoplasmic microtubule organization, early endosome to late endosome transport	protein binding, microtubule binding, identical protein binding, dynein light intermediate chain binding
FCFB01002859.1	12525	1.72988	XP_013072140	LOC106059124	XP_006509213, XP_006509211, NP_997542	Hook3	NP_115786	HOOK3	pericentriolar material, Golgi apparatus, cis-Golgi network, centrosome, centrosome, cytosol, microtubule, HOPS complex, centriolar satellite, FHF complex	endosome organization, lysosome organization, endosome to lysosome transport, protein transport, interkinetic nuclear migration, cytoskeleton-dependent intracellular transport, cytoplasmic microtubule organization, microtubule anchoring at centrosome, early endosome to late endosome transport, negative regulation of neurogenesis, Golgi localization, protein localization to centrosome, neuronal st…	protein binding, microtubule binding, identical protein binding, dynein light intermediate chain binding
FCFB01002865.1	8408	0	XP_013084999	LOC106069803	NA	NA	NA	NA	NA	NA	NA	NA
FCFB01002870.1	4005	0	XP_013082918	LOC106068152	NA	NA	NA	NA	NA	NA	NA	NA
FCFB01002875.1	1164	0	XP_013063267	LOC106052433	NA	NA	NA	NA	NA	NA	NA	NA
FCFB01002877.1	6860	0	XP_013097012	LOC106080235	XP_017174858	Gm46735	NA	NA	NA	NA	NA	NA
FCFB01002891.1	8112	0.0079022	XP_013077502	LOC106063634	NA	NA	NA	NA	NA	NA	NA	NA
FCFB01002893.1	6557	0	XP_013085967	LOC106070576	NA	NA	NP_543146	DPCR1	integral component of membrane	positive regulation of protein targeting to mitochondrion
FCFB01002894.1	11039	0	XP_013085967	LOC106070576	NA	NA	XP_011513244, XP_011513245	PGBD1	membrane	regulation of transcription, DNA-templated, receptor-mediated endocytosis	transcription factor activity, sequence-specific DNA binding, scavenger receptor activity, protein binding, identical protein binding
FCFB01002895.1	3604	0	XP_013094874	LOC106078527	NA	NA	NA	NA	NA	NA	NA	NA
FCFB01002898.1	23489	2.06589	XP_013087266	LOC106071654	NP_001030039	Pm20d2	XP_016865779, XP_005248719, XP_016865780, XP_011533783, XP_005248718	PM20D2	nucleoplasm, extracellular exosome	proteolysis, regulation of cellular protein metabolic process	dipeptidase activity
FCFB01002903.1	13718	0.252336	XP_013063267	LOC106052433	NA	NA	NA	NA	NA	NA	NA	NA
FCFB01002904.1	3979	0	XP_013092588	LOC106076271	NA	NA	NA	NA	NA	NA	NA	NA
FCFB01002905.1	10978	3.99401	XP_013069818	LOC106057250	NA	NA	XP_016885617	LOC105369189
FCFB01002906.1	6013	18.6135	XP_013090684, XP_013090683, XP_013090682	LOC106074460	NP_001157686	Rerg	NP_001177655	RERG	nucleus, cytosol, membrane	small GTPase mediated signal transduction, negative regulation of cell proliferation, response to hormone, negative regulation of cell growth	GTPase activity, GTP binding, GDP binding, estrogen receptor binding
FCFB01002908.1	5795	0	XP_013070866	LOC106058035	NA	NA	NA	NA	NA	NA	NA	NA
FCFB01002910.1	28878	0.00665932	XP_013088012	LOC106072217	NA	NA	NP_001003795, NP_775808	GTF2IRD2B, GTF2IRD2	nucleus, nucleoplasm, cytoplasm, nucleoplasm, cytoplasm	transcription, DNA-templated, regulation of transcription from RNA polymerase II promoter, multicellular organism development	RNA polymerase II transcription factor activity, sequence-specific DNA binding, DNA binding, RNA polymerase II transcription factor activity, sequence-specific DNA binding, DNA binding, protein binding
FCFB01002911.1	24164	0.0848901	XP_013070137	LOC106057482	NP_080122	Rras2	XP_016872852	RRAS2	endoplasmic reticulum, plasma membrane, focal adhesion, membrane, extracellular exosome	osteoblast differentiation, Ras protein signal transduction, positive regulation of cell migration, regulation of neuron death	GTPase activity, protein binding, GTP binding	MAPK signaling pathway - Homo sapiens (human), Ras signaling pathway - Homo sapiens (human), cAMP signaling pathway - Homo sapiens (human), Phospholipase D signaling pathway - Homo sapiens (human), Tight junction - Homo sapiens (human), Regulation of actin cytoskeleton - Homo sapiens (human), HTLV-I infection - Homo sapiens (human), Proteoglycans in cancer - Homo sapiens (human)
FCFB01002912.1	10314	0	XP_013062552	LOC106051883	NA	NA	NA	NA	NA	NA	NA	NA
FCFB01002913.1	1673	0	XP_013062552	LOC106051883	NA	NA	NA	NA	NA	NA	NA	NA
FCFB01002916.1	5106	0	XP_013088662	LOC106072766	NA	NA	NA	NA	NA	NA	NA	NA
FCFB01002917.1	11549	0.00555049	XP_013088662, XP_013088664	LOC106072766	NA	NA	NA	NA	NA	NA	NA	NA
FCFB01002919.1	2183	0	XP_013087004	LOC106071442	NA	NA	NA	NA	NA	NA	NA	NA
FCFB01002920.1	4206	0.0304815	XP_013069503	LOC106057028	NA	NA	NA	NA	NA	NA	NA	NA
FCFB01002921.1	10347	0.353131	XP_013062552	LOC106051883	NA	NA	NA	NA	NA	NA	NA	NA
FCFB01002922.1	2851	1.93365	XP_013087004	LOC106071442	NA	NA	NA	NA	NA	NA	NA	NA
FCFB01002923.1	4813	0.732526	XP_013091875	LOC106075488	NP_001028353	Jrkl	NP_003763, NP_001248762	JRKL	nucleus	central nervous system development	DNA binding
FCFB01002926.1	14874	0.00861942	XP_013071679	LOC106058735	NA	NA	XP_005273755	LOC100132874
FCFB01002927.1	8174	0.0313691	XP_013087004	LOC106071442	NA	NA	NA	NA	NA	NA	NA	NA
FCFB01002929.1	16253	2.46109	XP_013070176, XP_013070177, XP_013070173, XP_013070172, XP_013070175	LOC106057504	NP_031549	Bak1	NP_001179, XP_011513081	BAK1	mitochondrion, mitochondrial outer membrane, mitochondrial outer membrane, endoplasmic reticulum, cytosol, integral component of mitochondrial outer membrane, pore complex, BAK complex	B cell homeostasis, B cell apoptotic process, release of cytochrome c from mitochondria, release of cytochrome c from mitochondria, blood vessel remodeling, myeloid cell homeostasis, B cell negative selection, apoptotic process, apoptotic process, activation of signaling protein activity involved in unfolded protein response, brain development, aging, mitochondrial fusion, cell proliferation, neg…	molecular_function, protein binding, heat shock protein binding, identical protein binding, protein homodimerization activity, protein homodimerization activity, ion channel binding, metal ion binding, protein heterodimerization activity, chaperone binding, BH domain binding	Protein processing in endoplasmic reticulum - Homo sapiens (human), Apoptosis - Homo sapiens (human), Apoptosis - multiple species - Homo sapiens (human), Viral carcinogenesis - Homo sapiens (human), MicroRNAs in cancer - Homo sapiens (human)
FCFB01002930.1	1028	0.0623567	XP_013071679	LOC106058735	NA	NA	NA	NA	NA	NA	NA	NA
FCFB01002934.1	11212	1.09201	XP_013087258	LOC106071648	NP_075783	Ndc80	NP_006092	NDC80	chromosome, centromeric region, kinetochore, condensed chromosome kinetochore, condensed nuclear chromosome outer kinetochore, nucleus, nucleoplasm, centrosome, cytosol, membrane, Ndc80 complex	mitotic sister chromatid segregation, establishment of mitotic spindle orientation, mitotic cell cycle, mitotic spindle organization, chromosome segregation, sister chromatid cohesion, attachment of spindle microtubules to kinetochore, cell division, metaphase plate congression, attachment of mitotic spindle microtubules to kinetochore, kinetochore organization, positive regulation of mitotic cel…	structural constituent of cytoskeleton, protein binding, identical protein binding
FCFB01002935.1	9624	1.13232	XP_013071679	LOC106058735	NA	NA	NA	NA	NA	NA	NA	NA
FCFB01002936.1	5664	0.0792229	XP_013089972	LOC106073862	NA	NA	XP_016867095, XP_016867092, XP_016867094, XP_016867090, XP_016867091, XP_016867093	LOC101927353
FCFB01002938.1	5283	17.1571	XP_013087265, XP_013087264	LOC106071652	NA	NA	NA	NA	NA	NA	NA	NA
FCFB01002944.1	5793	0.0663932	XP_013084273	LOC106069206	NA	NA	NA	NA	NA	NA	NA	NA
FCFB01002945.1	4600	0.111483	XP_013060840	LOC106050426	NA	NA	XP_016885832	LOC107987493
FCFB01002951.1	495	0	XP_013083323	LOC106068501	NA	NA	NA	NA	NA	NA	NA	NA
FCFB01002952.1	7637	0.0167874	XP_013078973	LOC106064881	NA	NA	NA	NA	NA	NA	NA	NA
FCFB01002953.1	1394	0	XP_013078973	LOC106064881	NA	NA	NA	NA	NA	NA	NA	NA
FCFB01002954.1	1186	0	XP_013078973	LOC106064881	NA	NA	NA	NA	NA	NA	NA	NA
FCFB01002955.1	3829	0	XP_013096145	LOC106079519	XP_006498122, XP_006498119, XP_006498121, XP_006498120, XP_006498123	Nr5a1	XP_011507686, XP_011507682, NP_001263393, XP_016856393, NP_003813, XP_011507684, XP_005245119, NP_995582, XP_011507683	NR5A2	nucleus, nucleoplasm, cytoplasm, RNA polymerase II transcription factor complex, RNA polymerase II transcription factor complex	regulation of transcription, DNA-templated, regulation of transcription, DNA-templated, transcription initiation from RNA polymerase II promoter, bile acid metabolic process, hormone-mediated signaling pathway, embryo development, tissue development, intracellular receptor signaling pathway, epithelial cell differentiation, regulation of cell proliferation, homeostatic process, cholesterol homeos…	transcription regulatory region sequence-specific DNA binding, RNA polymerase II core promoter proximal region sequence-specific DNA binding, RNA polymerase II distal enhancer sequence-specific DNA binding, transcriptional activator activity, RNA polymerase II core promoter proximal region sequence-specific binding, DNA binding, chromatin binding, chromatin binding, transcription factor activity,…	Maturity onset diabetes of the young - Homo sapiens (human)
FCFB01002959.1	4037	0	XP_013061679	LOC106051094	NA	NA	NA	NA	NA	NA	NA	NA
FCFB01002964.1	7711	18.0478	XP_013072639	LOC106059536	NP_079656	Eef1e1	NP_004271	EEF1E1	nucleus, nucleus, nucleoplasm, nucleolus, cytoplasm, cytoplasm, cytosol, cytosol, aminoacyl-tRNA synthetase multienzyme complex, extracellular exosome	tRNA aminoacylation for protein translation, glutathione metabolic process, negative regulation of cell proliferation, positive regulation of apoptotic process, positive regulation of DNA damage response, signal transduction by p53 class mediator, positive regulation of cellular senescence	glutathione transferase activity, protein binding
FCFB01002967.1	5690	11.0293	XP_013084651, XP_013084650, XP_013084649, XP_013084648	LOC106069519	NA	NA	NA	NA	NA	NA	NA	NA
FCFB01002970.1	4984	105.517	XP_013088383	LOC106072544	NA	NA	NA	NA	NA	NA	NA	NA
FCFB01002971.1	10813	10.173	XP_013084647	LOC106069518	XP_017172681	Stk38	XP_006715052, XP_006715051, NP_009202, NP_001292031	STK38	nucleus, cytoplasm, cytosol	cellular protein modification process, protein phosphorylation, peptidyl-serine phosphorylation, intracellular signal transduction, negative regulation of MAP kinase activity	magnesium ion binding, protein serine/threonine kinase activity, protein binding, ATP binding, mitogen-activated protein kinase kinase kinase binding, cadherin binding
FCFB01002976.1	2099	7.51275	XP_013084647	LOC106069518	XP_006519287	Lats2	NP_055387, XP_005266399, XP_016876031	LATS2	spindle pole, nucleus, nucleus, microtubule organizing center, cytosol, cytosol	G1/S transition of mitotic cell cycle, inner cell mass cell fate commitment, inner cell mass cellular morphogenesis, protein phosphorylation, hormone-mediated signaling pathway, peptidyl-serine phosphorylation, keratinocyte differentiation, cellular protein localization, hippo signaling, hippo signaling, intracellular signal transduction, positive regulation of apoptotic process, negative regulat…	protein serine/threonine kinase activity, protein serine/threonine kinase activity, protein binding, ATP binding, metal ion binding	Hippo signaling pathway - Homo sapiens (human), Hippo signaling pathway -multiple species - Homo sapiens (human)
FCFB01002977.1	3596	0.0178261	XP_013087574	LOC106071901	NP_932165	Prx	NP_001013758	FAM47C
FCFB01002978.1	2017	0.0635624	XP_013077954, XP_013077955, XP_013077956	LOC106064012	XP_017174855	Gm46731	NA	NA	NA	NA	NA	NA
FCFB01002981.1	4502	0.840084	XP_013084647	LOC106069518	XP_006507090, XP_006507092, NP_766322	Stk38l	XP_006719121, XP_006719122, XP_016874525, NP_055815	STK38L	cytoplasm, cytosol, actin cytoskeleton, membrane	protein phosphorylation, peptidyl-serine phosphorylation, intracellular signal transduction, regulation of cellular component organization	magnesium ion binding, actin binding, protein serine/threonine kinase activity, protein binding, ATP binding
FCFB01002993.1	2310	0.111	XP_013097079	LOC106080286	NA	NA	NA	NA	NA	NA	NA	NA
FCFB01002994.1	10139	0.859844	XP_013085971	LOC106070581	XP_017176010, XP_017176002, XP_017176024, XP_017176008, XP_017176033, XP_017176005, XP_017176023, XP_017176014, XP_017176003, XP_017176009, XP_017176004	Gm42355	XP_006722337	B3GNTL1			transferase activity, transferring glycosyl groups
FCFB01002995.1	15398	110	XP_013074590	LOC106061076	NP_001035221, NP_038535	Eif4g2	NP_001409, NP_001166176, NP_001036024	EIF4G2	cytosol, cell-cell adherens junction, membrane, eukaryotic translation initiation factor 4F complex	translational initiation, regulation of translational initiation, cell cycle arrest, cell death, negative regulation of autophagy, positive regulation of cell growth, cellular macromolecule biosynthetic process	RNA binding, translation initiation factor activity, protein binding, translation factor activity, RNA binding, cadherin binding	RNA transport - Homo sapiens (human), Viral myocarditis - Homo sapiens (human)
FCFB01002996.1	1293	0.14873	XP_013087062	LOC106071487	XP_006500774	Ogfr	NA	NA	NA	NA	NA	NA
FCFB01002997.1	6842	0.0843209	XP_013071679	LOC106058735	NA	NA	NA	NA	NA	NA	NA	NA
FCFB01002999.1	8175	0.0156826	XP_013074592	LOC106061077	NA	NA	NA	NA	NA	NA	NA	NA
FCFB01003002.1	19441	2.11686	XP_013091583, XP_013091580, XP_013091582, XP_013091581	LOC106075189	NA	NA	XP_006724143	ADA2	extracellular region, extracellular space, cytosol, azurophil granule lumen	adenosine catabolic process, multicellular organism development, hypoxanthine salvage, neutrophil degranulation, cellular protein metabolic process, inosine biosynthetic process	adenosine deaminase activity, adenosine deaminase activity, growth factor activity, growth factor activity, heparin binding, zinc ion binding, adenosine receptor binding, protein homodimerization activity, proteoglycan binding	Purine metabolism - Homo sapiens (human)
FCFB01003004.1	11007	0.314486	XP_013067672	LOC106055772	NA	NA	XP_016885617	LOC105369189
FCFB01003006.1	3444	0.0186128	XP_013091403	LOC106075028	XP_017176099	Gtf2ird2	NP_001003795, NP_775808	GTF2IRD2B, GTF2IRD2	nucleus, nucleoplasm, cytoplasm, nucleoplasm, cytoplasm	transcription, DNA-templated, regulation of transcription from RNA polymerase II promoter, multicellular organism development	RNA polymerase II transcription factor activity, sequence-specific DNA binding, DNA binding, RNA polymerase II transcription factor activity, sequence-specific DNA binding, DNA binding, protein binding
FCFB01003008.1	4716	0.285444	XP_013066486, XP_013066487	LOC106054946	NA	NA	NA	NA	NA	NA	NA	NA
FCFB01003010.1	3935	0	XP_013067266	LOC106055530	NA	NA	NA	NA	NA	NA	NA	NA
FCFB01003012.1	8547	0.015	XP_013085013	LOC106069820	NA	NA	NA	NA	NA	NA	NA	NA
FCFB01003013.1	1772	0.0361753	XP_013087574	LOC106071901	NA	NA	NA	NA	NA	NA	NA	NA
FCFB01003014.1	374	0	XP_013088880	LOC106072961	NA	NA	NA	NA	NA	NA	NA	NA
FCFB01003019.1	17042	3.8931	XP_013074413	LOC106060925	NP_848729	Samm50	NP_056195	SAMM50	mitochondrial sorting and assembly machinery complex, mitochondrion, mitochondrial outer membrane, mitochondrial inner membrane, integral component of membrane, extracellular exosome	mitochondrial respiratory chain complex assembly, cristae formation, protein import into mitochondrial outer membrane	protein binding
FCFB01003022.1	5541	0.0347064	XP_013074406, XP_013074405, XP_013074404	LOC106060918	NA	NA	NA	NA	NA	NA	NA	NA
FCFB01003025.1	6895	0	XP_013076034	LOC106062311	NA	NA	NA	NA	NA	NA	NA	NA
FCFB01003037.1	5727	6.79419	XP_013074423	LOC106060935	NP_780454	Mzt1	NP_001065243	MZT1	equatorial microtubule organizing center, centrosome, spindle, cytosol, gamma-tubulin ring complex, interphase microtubule organizing center, gamma-tubulin small complex, mitotic spindle pole body	gamma-tubulin complex localization, interphase microtubule nucleation by interphase microtubule organizing center, microtubule nucleation by spindle pole body, mitotic spindle assembly	protein binding, gamma-tubulin binding
FCFB01003038.1	33765	81.8251	XP_013074416	LOC106060929	NP_742083	Rpl32	NP_001007074, NP_001007075, NP_000985	RPL32	cytosol, membrane, cytosolic large ribosomal subunit	nuclear-transcribed mRNA catabolic process, nonsense-mediated decay, rRNA processing, translation, translational initiation, SRP-dependent cotranslational protein targeting to membrane, viral transcription	RNA binding, structural constituent of ribosome	Ribosome - Homo sapiens (human)
FCFB01003043.1	20061	1.4571	XP_013074408	LOC106060920	NP_035251	Plk1	NP_005021	PLK1	kinetochore, chromatin, synaptonemal complex, spindle pole, condensed nuclear chromosome outer kinetochore, nucleus, nucleoplasm, centrosome, spindle, cytosol, spindle microtubule, microtubule cytoskeleton, midbody, spindle midzone	mitotic sister chromatid segregation, G2/M transition of mitotic cell cycle, G2/M transition of mitotic cell cycle, negative regulation of transcription from RNA polymerase II promoter, mitotic cell cycle, mitotic cell cycle, mitotic cytokinesis, cytokinesis, cytokinesis, microtubule bundle formation, protein phosphorylation, protein phosphorylation, sister chromatid cohesion, mitotic nuclear env…	magnesium ion binding, protein kinase activity, protein kinase activity, protein serine/threonine kinase activity, protein serine/threonine kinase activity, protein serine/threonine kinase activity, protein serine/threonine kinase activity, protein binding, ATP binding, microtubule binding, anaphase-promoting complex binding, kinase activity, protein kinase binding	FoxO signaling pathway - Homo sapiens (human), Cell cycle - Homo sapiens (human), Oocyte meiosis - Homo sapiens (human), Progesterone-mediated oocyte maturation - Homo sapiens (human)
FCFB01003046.1	3983	0.0804703	XP_013085430	LOC106070135	NA	NA	NA	NA	NA	NA	NA	NA
FCFB01003047.1	3819	0.41963	XP_013071563	LOC106058651	NP_032770	Ntn1	XP_006721658, NP_004813	NTN1	extracellular region, basement membrane, cytoplasm	neuron migration, apoptotic process, substrate-dependent cell migration, cell extension, Ras protein signal transduction, axon guidance, positive regulation of cell proliferation, single organismal cell-cell adhesion, regulation of cell migration, negative regulation of axon extension, Cdc42 protein signal transduction, anterior/posterior axon guidance, inner ear morphogenesis, positive regulatio…	protein binding	Axon guidance - Homo sapiens (human)
FCFB01003050.1	5982	0.117875	XP_013084104, XP_013084103	LOC106069077	XP_017169671	Gm4924	XP_006723435, NP_055333, XP_011525594, NP_001265439	ZNF229	nucleus	transcription, DNA-templated, regulation of transcription, DNA-templated	DNA binding, transcription factor activity, sequence-specific DNA binding, metal ion binding
FCFB01003051.1	8355	16.1964	XP_013071563, XP_013071564	LOC106058651	NP_035034	Nefh	XP_006721658, NP_004813	NTN1	extracellular region, basement membrane, cytoplasm	neuron migration, apoptotic process, substrate-dependent cell migration, cell extension, Ras protein signal transduction, axon guidance, positive regulation of cell proliferation, single organismal cell-cell adhesion, regulation of cell migration, negative regulation of axon extension, Cdc42 protein signal transduction, anterior/posterior axon guidance, inner ear morphogenesis, positive regulatio…	protein binding	Axon guidance - Homo sapiens (human)
FCFB01003053.1	4352	0.427155	XP_013071565	LOC106058652	NA	NA	NA	NA	NA	NA	NA	NA
FCFB01003054.1	7811	0.705778	XP_013082500	LOC106067778	NA	NA	NA	NA	NA	NA	NA	NA
FCFB01003055.1	9751	2.06422	XP_013065087, XP_013065001	LOC106053876	NA	NA	NA	NA	NA	NA	NA	NA
FCFB01003056.1	13921	4.06139	XP_013065087, XP_013065001	LOC106053876	NP_033079	Rfng	NA	NA	NA	NA	NA	NA
FCFB01003057.1	16783	5.30146	XP_013064718, XP_013064645, XP_013064575, XP_013064499, XP_013064427, XP_013064364, XP_013064289, XP_013064219, XP_013064790	LOC106053212	NA	NA	NA	NA	NA	NA	NA	NA
FCFB01003058.1	8021	8.46337	XP_013064499, XP_013064427, XP_013064575, XP_013064790, XP_013064718, XP_013064364, XP_013064219, XP_013064289, XP_013064645	LOC106053212	NP_001074580	Tmf1	XP_011532358, NP_009045	TMF1	Golgi membrane, nucleus, endoplasmic reticulum, Golgi apparatus, cytosol	acrosome assembly, positive regulation of cytokine production, regulation of transcription, DNA-templated, transcription from RNA polymerase II promoter, spermatid nucleus differentiation, negative regulation of gene expression, flagellated sperm motility, luteinizing hormone secretion, Leydig cell differentiation, defense response to bacterium, negative regulation of apoptotic process, regulatio…	DNA binding, transcription cofactor activity, protein binding
FCFB01003059.1	13664	52.759	XP_013061833	LOC106051193	NP_001074580	Tmf1	NP_009045, XP_011532358	TMF1	Golgi membrane, nucleus, endoplasmic reticulum, Golgi apparatus, cytosol	acrosome assembly, positive regulation of cytokine production, regulation of transcription, DNA-templated, transcription from RNA polymerase II promoter, spermatid nucleus differentiation, negative regulation of gene expression, flagellated sperm motility, luteinizing hormone secretion, Leydig cell differentiation, defense response to bacterium, negative regulation of apoptotic process, regulatio…	DNA binding, transcription cofactor activity, protein binding
FCFB01003060.1	13368	78.0856	XP_013064900	LOC106053790	NP_081284	Kctd5	NP_061865	KCTD5	nucleus, cytosol, Cul3-RING ubiquitin ligase complex	viral process, proteasome-mediated ubiquitin-dependent protein catabolic process, protein homooligomerization	protein binding, protein complex binding, identical protein binding, cullin family protein binding
FCFB01003061.1	15138	11.988	XP_013063832, XP_013063903, XP_013064034, XP_013063765, XP_013063962, XP_013064102	LOC106052819	NP_035192, NP_001074242	Pdpk1	XP_016878765	PDPK1	intracellular, nucleoplasm, cytoplasm, cytoplasm, cytosol, plasma membrane, plasma membrane, focal adhesion, postsynaptic density of dendrite, membrane, cytoplasmic vesicle, cell projection, perikaryon	stimulatory C-type lectin receptor signaling pathway, type B pancreatic cell development, transcription, DNA-templated, regulation of transcription, DNA-templated, protein phosphorylation, negative regulation of protein kinase activity, hyperosmotic response, epidermal growth factor receptor signaling pathway, positive regulation of phospholipase activity, regulation of endothelial cell migration…	protein serine/threonine kinase activity, protein serine/threonine kinase activity, protein serine/threonine kinase activity, protein serine/threonine kinase activity, 3-phosphoinositide-dependent protein kinase activity, insulin receptor binding, protein binding, ATP binding, phospholipase activator activity, kinase activity, protein kinase binding, phospholipase binding	PPAR signaling pathway - Homo sapiens (human), FoxO signaling pathway - Homo sapiens (human), Sphingolipid signaling pathway - Homo sapiens (human), mTOR signaling pathway - Homo sapiens (human), PI3K-Akt signaling pathway - Homo sapiens (human), AMPK signaling pathway - Homo sapiens (human), Apoptosis - Homo sapiens (human), Focal adhesion - Homo sapiens (human), T cell receptor signaling pathwa…
FCFB01003067.1	1389	0.0461502	XP_013072067	LOC106059080	NA	NA	NA	NA	NA	NA	NA	NA
FCFB01003069.1	6239	0.0513725	XP_013064066, XP_013096992, XP_013064067	LOC106053141, LOC106080214	NA	NA	NA	NA	NA	NA	NA	NA
FCFB01003070.1	2858	0.0224292	XP_013096854	LOC106080086	NA	NA	NA	NA	NA	NA	NA	NA
FCFB01003071.1	3662	0.350096	XP_013061720	LOC106051103	NA	NA	NA	NA	NA	NA	NA	NA
FCFB01003072.1	18994	5.72044	XP_013061720	LOC106051103	XP_006522171, XP_006522172, NP_001116139, NP_705816	Mkl2	XP_016878991, XP_016878990, XP_016878994, XP_011520870, XP_006720971, XP_016878992, XP_006720975, XP_016878993, NP_001295071, XP_006720972, XP_005255510, XP_005255512, XP_011520871, XP_005255509, XP_006720977, XP_006720976, NP_054767	MKL2	nucleus, nucleus	transcription, DNA-templated, muscle organ development, positive regulation of striated muscle tissue development, positive regulation of transcription from RNA polymerase II promoter, smooth muscle cell differentiation	RNA polymerase II transcription coactivator activity, transcription coactivator activity, protein binding, cadherin binding
FCFB01003073.1	35483	6.88124	XP_013063482	LOC106052576	XP_011240051, XP_011240050, XP_017177689, XP_011240053, NP_775584, NP_001157175, XP_011240052, XP_006507744	Dcun1d3	NP_775746	DCUN1D3	ubiquitin ligase complex, plasma membrane, perinuclear region of cytoplasm	response to UV-C, response to gamma radiation, negative regulation of cell growth, positive regulation of apoptotic process, post-translational protein modification, protein neddylation, positive regulation of ubiquitin-protein transferase activity, negative regulation of G1/S transition of mitotic cell cycle	molecular_function, ubiquitin conjugating enzyme binding, ubiquitin-like protein binding, cullin family protein binding
FCFB01003076.1	30125	4.62816	XP_013073113	LOC106059947	NP_780386, NP_001116155	Bdh1	NP_976060, XP_016862496, XP_011511369, XP_016862498, XP_016862499, XP_005269409, XP_016862500, XP_016862497, NP_004042, XP_016862501, NP_976059	BDH1	nucleoplasm, mitochondrion, mitochondrial matrix, matrix side of mitochondrial inner membrane	ketone body biosynthetic process, ketone body catabolic process, oxidation-reduction process	3-hydroxybutyrate dehydrogenase activity, 3-hydroxybutyrate dehydrogenase activity	Synthesis and degradation of ketone bodies - Homo sapiens (human), Butanoate metabolism - Homo sapiens (human)
FCFB01003077.1	3331	8.69841	XP_013062775, XP_013062634, XP_013062707	LOC106051922	NP_081740, NP_001303669, NP_001303668, NP_001303666	Fam213a	XP_016872264	FAM213A	cytoplasm, extracellular exosome	regulation of osteoclast differentiation, oxidation-reduction process, cellular oxidant detoxification	antioxidant activity
FCFB01003079.1	46551	3.99204	XP_013062524, XP_013062453	LOC106051632	XP_006516485	Gm31679	NA	NA	NA	NA	NA	NA
FCFB01003081.1	32390	9.40067	XP_013062106, XP_013062038	LOC106051374	NP_666279	Gimap7	NP_694968	GIMAP7	endoplasmic reticulum, Golgi apparatus, lipid droplet, cytosol, intracellular membrane-bounded organelle	GTP metabolic process	GTPase activity, protein binding, GTP binding, protein homodimerization activity
FCFB01003083.1	13674	42.0975	XP_013062216	LOC106051538	NP_080170	Psmd12	NP_002807, NP_777360, NP_001303270	PSMD12	proteasome complex, extracellular region, nucleoplasm, cytoplasm, cytosol, proteasome regulatory particle, proteasome regulatory particle, lid subcomplex, membrane, proteasome accessory complex, nuclear proteasome complex, secretory granule lumen, extracellular exosome, ficolin-1-rich granule lumen	MAPK cascade, protein polyubiquitination, stimulatory C-type lectin receptor signaling pathway, antigen processing and presentation of exogenous peptide antigen via MHC class I, TAP-dependent, regulation of cellular amino acid metabolic process, negative regulation of G2/M transition of mitotic cell cycle, protein deubiquitination, anaphase-promoting complex-dependent catabolic process, SCF-depen…		Proteasome - Homo sapiens (human), Epstein-Barr virus infection - Homo sapiens (human)
FCFB01003084.1	1741	0.0368194	XP_013066695	LOC106055103	NA	NA	NA	NA	NA	NA	NA	NA
FCFB01003086.1	6521	0	XP_013066695	LOC106055103	XP_017167884, XP_006524422, NP_001306076	Prss36, Tpsg1	NP_036599	TPSG1	integral component of plasma membrane	proteolysis	serine-type endopeptidase activity, serine-type peptidase activity
FCFB01003087.1	2694	0	XP_013066695	LOC106055103	NP_001029047	Ctrc	XP_011535778, XP_006720026, NP_001254483, NP_062562, XP_011535777, NP_000122, XP_011535776	F7	extracellular region, extracellular space, endoplasmic reticulum lumen, Golgi lumen, plasma membrane, vesicle, serine-type peptidase complex	response to hypoxia, positive regulation of leukocyte chemotaxis, signal peptide processing, ER to Golgi vesicle-mediated transport, blood coagulation, blood coagulation, extrinsic pathway, circadian rhythm, response to carbon dioxide, positive regulation of platelet-derived growth factor receptor signaling pathway, protein processing, peptidyl-glutamic acid carboxylation, positive regulation of …	serine-type endopeptidase activity, receptor binding, calcium ion binding, protein binding, serine-type peptidase activity	Complement and coagulation cascades - Homo sapiens (human)
FCFB01003090.1	1565	0	XP_013096853	LOC106080085	NA	NA	NA	NA	NA	NA	NA	NA
FCFB01003093.1	6256	0.0102466	XP_013072225	LOC106059207	XP_006501692, NP_997617	Rxfp1	NP_001240657, NP_001240656, XP_011530476, XP_016864006, NP_001240658, NP_067647, XP_016864007	RXFP1	plasma membrane, plasma membrane, integral component of membrane	adenylate cyclase-modulating G-protein coupled receptor signaling pathway	G-protein coupled receptor activity, protein binding, metal ion binding	Neuroactive ligand-receptor interaction - Homo sapiens (human)
FCFB01003095.1	768	0	XP_013087625	LOC106071939	NA	NA	NA	NA	NA	NA	NA	NA
FCFB01003098.1	9670	3.46035	XP_013084715, XP_013084716, XP_013084714, XP_013084713	LOC106069569	NA	NA	NA	NA	NA	NA	NA	NA
FCFB01003101.1	2732	7.69607	XP_013096982	LOC106080203	XP_006531684, NP_598915, XP_006531685	Slc25a45	XP_016864575, XP_016864576, XP_016864577, XP_006714609, XP_016864579	SLC25A48	mitochondrial inner membrane, integral component of membrane	mitochondrial ornithine transport, mitochondrial transport, transmembrane transport	L-ornithine transmembrane transporter activity, protein binding, transmembrane transporter activity
FCFB01003102.1	3791	7.7444	XP_013096982	LOC106080203	XP_006531684, NP_598915, XP_006531685	Slc25a45	XP_016864579, XP_016864576, XP_016864577, XP_006714609, XP_016864575	SLC25A48	mitochondrial inner membrane, integral component of membrane	mitochondrial ornithine transport, mitochondrial transport, transmembrane transport	L-ornithine transmembrane transporter activity, protein binding, transmembrane transporter activity
FCFB01003103.1	7601	6.20702	XP_013096981	LOC106080200	NA	NA	NA	NA	NA	NA	NA	NA
FCFB01003105.1	10837	0.479128	XP_013092815	LOC106076539	NA	NA	XP_011521400	CHMP1A	condensed nuclear chromosome, ESCRT III complex, early endosome, microtubule organizing center, endomembrane system, nuclear matrix, extracellular exosome	cell separation after cytokinesis, transcription, DNA-templated, proteolysis, nucleus organization, vacuolar transport, mitotic chromosome condensation, mitotic metaphase plate congression, regulation of centrosome duplication, protein transport, vesicle-mediated transport, gene silencing, multivesicular body assembly, viral budding via host ESCRT complex, negative regulation of transcription by …	protein binding, metallopeptidase activity, zinc ion binding, protein domain specific binding, identical protein binding, protein homodimerization activity	Endocytosis - Homo sapiens (human)
FCFB01003106.1	11582	5.45719	XP_013094749	LOC106078437	NP_084372	Ddx52	NP_001278405, XP_011522534, NP_008941	DDX52	nucleoplasm, nucleolus, cytoplasm, membrane	rRNA processing, rRNA processing, RNA secondary structure unwinding	RNA binding, ATP-dependent RNA helicase activity, ATP binding
FCFB01003108.1	4242	0	XP_013082181	LOC106067540	NA	NA	NA	NA	NA	NA	NA	NA
FCFB01003115.1	3594	0.035672	XP_013083847	LOC106068894	XP_011246191, XP_011246192, XP_011246190, XP_011246194, XP_011246189, XP_011246188, XP_011246193, XP_017174163	LOC101055907	NA	NA	NA	NA	NA	NA
FCFB01003120.1	3233	0.0396552	XP_013092672	LOC106076368	NA	NA	NA	NA	NA	NA	NA	NA
FCFB01003122.1	19662	2.58536	XP_013065093	LOC106053945	XP_017174012	Zfp182	NP_003406, NP_001159353, NP_001159354	ZNF268	nucleus, nucleus, cytoplasm, cytosol, actin cytoskeleton	negative regulation of transcription from RNA polymerase II promoter, transcription, DNA-templated, regulation of transcription, DNA-templated, regulation of mitotic cell cycle, positive regulation of cell proliferation, negative regulation of cell proliferation, cell differentiation, positive regulation of cell migration, positive regulation of apoptotic process, negative regulation of apoptotic…	DNA binding, transcription factor activity, sequence-specific DNA binding, transcription factor activity, sequence-specific DNA binding, metal ion binding
FCFB01003125.1	11957	0.820248	XP_013094627	LOC106078319	NA	NA	NA	NA	NA	NA	NA	NA
FCFB01003126.1	7764	0.189897	XP_013068721	LOC106056482	NA	NA	NA	NA	NA	NA	NA	NA
FCFB01003129.1	3309	0.542422	XP_013069637	LOC106057114	NA	NA	NA	NA	NA	NA	NA	NA
FCFB01003131.1	3733	0.0858594	XP_013093277	LOC106077031	NA	NA	NA	NA	NA	NA	NA	NA
FCFB01003132.1	16278	33.1973	XP_013069637	LOC106057114	NA	NA	NA	NA	NA	NA	NA	NA
FCFB01003134.1	2327	0.330568	XP_013069636	LOC106057113	NA	NA	XP_016883405, XP_006723647	DZANK1			metal ion binding
FCFB01003135.1	15215	14.2235	XP_013069636	LOC106057113	NP_081051	Tmed10	NP_006818	TMED10	Golgi membrane, endoplasmic reticulum, endoplasmic reticulum membrane, endoplasmic reticulum-Golgi intermediate compartment, Golgi apparatus, cis-Golgi network, plasma membrane, ER to Golgi transport vesicle membrane, integral component of membrane, transport vesicle, COPI-coated vesicle, trans-Golgi network transport vesicle, secretory granule membrane, endoplasmic reticulum-Golgi intermediate c…	kidney development, intracellular protein transport, ER to Golgi vesicle-mediated transport, retrograde vesicle-mediated transport, Golgi to ER, retrograde vesicle-mediated transport, Golgi to ER, Golgi organization, cargo loading into vesicle, COPI-coated vesicle budding, response to alkaloid, regulated exocytosis, vesicle targeting, to, from or within Golgi, COPI coating of Golgi vesicle, COPII…	protein binding, syntaxin binding, protein complex binding
FCFB01003136.1	7455	18.7794	XP_013076292	LOC106062553	NP_081051	Tmed10	NP_006818	TMED10	Golgi membrane, endoplasmic reticulum, endoplasmic reticulum membrane, endoplasmic reticulum-Golgi intermediate compartment, Golgi apparatus, cis-Golgi network, plasma membrane, ER to Golgi transport vesicle membrane, integral component of membrane, transport vesicle, COPI-coated vesicle, trans-Golgi network transport vesicle, secretory granule membrane, endoplasmic reticulum-Golgi intermediate c…	kidney development, intracellular protein transport, ER to Golgi vesicle-mediated transport, retrograde vesicle-mediated transport, Golgi to ER, retrograde vesicle-mediated transport, Golgi to ER, Golgi organization, cargo loading into vesicle, COPI-coated vesicle budding, response to alkaloid, regulated exocytosis, vesicle targeting, to, from or within Golgi, COPI coating of Golgi vesicle, COPII…	protein binding, syntaxin binding, protein complex binding
FCFB01003139.1	13789	9.80902	XP_013087339	LOC106071723	XP_011245033	Srbd1	XP_011531248, XP_016859906, XP_016859907, NP_060549	SRBD1		nucleobase-containing compound metabolic process	RNA binding
FCFB01003140.1	7687	15.7943	XP_013069673	LOC106057135	NA	NA	NA	NA	NA	NA	NA	NA
FCFB01003141.1	6726	5.62304	XP_013069673	LOC106057135	NP_079798	Dhrs7	NP_001309209	DHRS7	membrane	oxidation-reduction process	oxidoreductase activity
FCFB01003142.1	11625	5.56935	XP_013089665	LOC106073602	NP_001034571	Klhl20	XP_016856541, NP_055273, XP_005245150	KLHL20	cytoplasm, Golgi apparatus, trans-Golgi network, cytosol, cytosol, actin cytoskeleton, PML body, axon, dendrite, Cul3-RING ubiquitin ligase complex, perinuclear region of cytoplasm	Golgi to endosome transport, cytoskeleton organization, protein transport, protein ubiquitination, response to interferon-alpha, negative regulation of apoptotic process, proteasome-mediated ubiquitin-dependent protein catabolic process, post-translational protein modification, protein K33-linked ubiquitination	actin binding, ubiquitin-protein transferase activity, ubiquitin-protein transferase activity, protein binding, interferon-gamma binding
FCFB01003145.1	4055	34.4147	XP_013074639	LOC106061118	NA	NA	NA	NA	NA	NA	NA	NA
FCFB01003151.1	3898	0.0986701	XP_013061674	LOC106051089	NA	NA	NA	NA	NA	NA	NA	NA
FCFB01003155.1	2887	11.2574	XP_013087979	LOC106072187	XP_011243982	Krt78	XP_016883039	LOC101929060
FCFB01003156.1	4667	0.0137353	XP_013073172	LOC106059994	XP_011243982	Krt78	XP_016885832	LOC107987493
FCFB01003158.1	4701	0.149996	XP_013089232, XP_013089231	LOC106073260	NP_035566, XP_017168727	Sorl1	XP_016873660, XP_016873661, XP_011541267	SORL1	Golgi membrane, extracellular space, nuclear envelope lumen, endosome, early endosome, early endosome, endoplasmic reticulum, Golgi apparatus, trans-Golgi network, integral component of plasma membrane, endosome membrane, membrane, Golgi cisterna, low-density lipoprotein particle, recycling endosome, extracellular exosome	protein targeting to Golgi, protein targeting, protein targeting, protein targeting to lysosome, lipid transport, post-Golgi vesicle-mediated transport, receptor-mediated endocytosis, signal transduction, cholesterol metabolic process, regulation of smooth muscle cell migration, negative regulation of protein binding, negative regulation of protein oligomerization, negative regulation of MAP kina…	amyloid-beta binding, amyloid-beta binding, transmembrane signaling receptor activity, low-density lipoprotein receptor activity, protein binding, low-density lipoprotein particle binding, ADP-ribosylation factor binding
FCFB01003162.1	3545	0.0180826	XP_013064612	LOC106053577	NA	NA	NA	NA	NA	NA	NA	NA
FCFB01003164.1	8215	0.0156062	XP_013089717	LOC106073649	NP_031494	Apoa4	NP_000473	APOA4	extracellular region, extracellular region, extracellular space, early endosome, endoplasmic reticulum lumen, cytosol, cell surface, very-low-density lipoprotein particle, high-density lipoprotein particle, chylomicron, extracellular exosome, blood microparticle	retinoid metabolic process, innate immune response in mucosa, cholesterol biosynthetic process, lipid transport, response to lipid hydroperoxide, leukocyte cell-cell adhesion, cholesterol metabolic process, positive regulation of cholesterol esterification, positive regulation of triglyceride catabolic process, removal of superoxide radicals, regulation of intestinal cholesterol absorption, neuro…	lipid transporter activity, copper ion binding, protein binding, lipid binding, cholesterol binding, antioxidant activity, cholesterol transporter activity, phosphatidylcholine binding, protein homodimerization activity, phosphatidylcholine-sterol O-acyltransferase activator activity	Fat digestion and absorption - Homo sapiens (human), Vitamin digestion and absorption - Homo sapiens (human)
FCFB01003165.1	2963	0	XP_013082667	LOC106067939	NA	NA	NA	NA	NA	NA	NA	NA
FCFB01003167.1	3311	0	XP_013076639	LOC106062870	NA	NA	NA	NA	NA	NA	NA	NA
FCFB01003175.1	24428	5.8466	XP_013082795	LOC106068052	XP_017169861, XP_006532691, XP_017169877, XP_017169857, XP_006532686, XP_017169845, XP_006532678, XP_017169848, XP_006532681, XP_017169868, XP_017169875, XP_017169869, XP_017169850, XP_006532683, XP_017169866, XP_017169852, XP_006532689, XP_017169872, XP_017169853, XP_017169879, XP_006532677, XP_017169876, XP_017169847, XP_006532687, XP_006532690, XP_017169865, NP_001239242, XP_017169855, XP_0065…	Ncor1	XP_011507125, XP_011524591	LOC100996274
FCFB01003176.1	20916	1.24736	XP_013082795	LOC106068052	XP_017176099	Gtf2ird2	NP_001003795	GTF2IRD2B	nucleus, nucleoplasm, cytoplasm	transcription, DNA-templated, regulation of transcription from RNA polymerase II promoter, multicellular organism development	RNA polymerase II transcription factor activity, sequence-specific DNA binding, DNA binding
FCFB01003181.1	1623	0.0394964	XP_013096197	LOC106079564	NA	NA	NP_149443	KRTAP4-3	cytosol, keratin filament	aging, keratinization, hair cycle
FCFB01003182.1	3983	0.0160941	XP_013087574	LOC106071901	XP_017168523, XP_017168524	Gm33691	XP_016885183, XP_011529300, NP_065820, XP_016885184, XP_011529301	RTL9
FCFB01003189.1	1432	0	XP_013073596	LOC106060317	NA	NA	NA	NA	NA	NA	NA	NA
FCFB01003193.1	699	0	XP_013092086	LOC106075737	NA	NA	XP_016885617	LOC105369189
FCFB01003200.1	1956	1.50753	XP_013071848	LOC106058880	XP_006516485	Gm31679	XP_016867094, XP_016867092, XP_016867095, XP_016867091, XP_016867090, XP_016867093	LOC101927353
FCFB01003209.1	5898	0.347793	XP_013073172	LOC106059994	NA	NA	NA	NA	NA	NA	NA	NA
FCFB01003213.1	9411	4.41383	XP_013071679	LOC106058735	NP_001034773	Mks1	NA	NA	NA	NA	NA	NA
FCFB01003214.1	11506	5.7718	XP_013077585	LOC106063690	NP_080946, XP_017175864, XP_006503420	Zmym1	NP_001276020, XP_016857850	ZMYM1	nucleoplasm, cytoplasm	regulation of transcription from RNA polymerase II promoter	RNA polymerase II transcription factor activity, sequence-specific DNA binding, DNA binding, zinc ion binding, protein dimerization activity
FCFB01003216.1	2703	0	XP_013068721	LOC106056482	NA	NA	NA	NA	NA	NA	NA	NA
FCFB01003217.1	3022	0	XP_013068721	LOC106056482	XP_017176099	Gtf2ird2	NP_775808	GTF2IRD2	nucleoplasm, cytoplasm	transcription, DNA-templated, regulation of transcription from RNA polymerase II promoter, multicellular organism development	RNA polymerase II transcription factor activity, sequence-specific DNA binding, DNA binding, protein binding
FCFB01003219.1	5031	0.0127415	XP_013077853	LOC106063908	XP_006516485	Gm31679	NP_001193769	TGOLN2	nucleoplasm, endosome, endoplasmic reticulum lumen, Golgi apparatus, trans-Golgi network, cytosol, plasma membrane, integral component of membrane, transport vesicle, trans-Golgi network transport vesicle, clathrin-coated vesicle membrane	Golgi to endosome transport, post-translational protein modification, cellular protein metabolic process, membrane organization	protein binding
FCFB01003220.1	17264	0.0371308	XP_013083202	LOC106068401	NP_666112	Bud13	XP_011541337	BUD13	nucleus, RES complex	mRNA splicing, via spliceosome, mRNA export from nucleus	RNA binding, protein binding
FCFB01003221.1	23189	1.95716	XP_013082785	LOC106068040	XP_006530354, XP_006530355, XP_006530352, XP_006530353, NP_778181	Alkbh2	NP_001001655, NP_001138846, NP_001138847, XP_005253892	ALKBH2	nucleus, nucleoplasm, nucleoplasm, microtubule cytoskeleton	DNA dealkylation involved in DNA repair, DNA dealkylation involved in DNA repair, oxidative DNA demethylation, oxidative demethylation, DNA demethylation	ferrous iron binding, DNA-N1-methyladenine dioxygenase activity, cytosine C-5 DNA demethylase activity, cytosine C-5 DNA demethylase activity, 1-ethyladenine demethylase activity
FCFB01003225.1	15897	20.8837	XP_013082763	LOC106068020	NP_694790	Slc25a1	NP_001243463, NP_001274316, NP_005975	SLC25A1	nucleus, mitochondrial inner membrane, mitochondrial inner membrane, integral component of membrane, extracellular exosome	gluconeogenesis, mitochondrial transport, mitochondrial citrate transport, tricarboxylic acid transmembrane transport, fatty-acyl-CoA biosynthetic process	citrate transmembrane transporter activity, tricarboxylic acid transmembrane transporter activity
FCFB01003227.1	16254	0.0157752	XP_013093286	LOC106077043	XP_017171833	Gm46487	XP_011528955	LOC105373057
FCFB01003229.1	1861	0	XP_013093286	LOC106077043	NA	NA	NA	NA	NA	NA	NA	NA
FCFB01003230.1	6533	0	XP_013089173	LOC106073219	NA	NA	NA	NA	NA	NA	NA	NA
FCFB01003232.1	17843	54.9092	XP_013082864	LOC106068107	XP_006532256, XP_006532255, NP_032054, XP_006532257, NP_001271157	Flot2	XP_016879884, XP_005258010, XP_016879883, XP_016879885	FLOT2	uropod, acrosomal membrane, endosome, plasma membrane, plasma membrane, caveola, cell-cell adherens junction, focal adhesion, membrane, basolateral plasma membrane, apical plasma membrane, flotillin complex, lamellipodium, endocytic vesicle, cortical actin cytoskeleton, cytoplasmic vesicle, vesicle, cell-cell contact zone, perinuclear region of cytoplasm, extracellular exosome	membrane raft assembly, cell adhesion, epidermis development, negative regulation of gene expression, regulation of heterotypic cell-cell adhesion, regulation of toll-like receptor 3 signaling pathway, protein localization to plasma membrane raft, regulation of myoblast differentiation, protein stabilization, negative regulation of amyloid precursor protein catabolic process, positive regulation …	protease binding, protein binding, ionotropic glutamate receptor binding, protein heterodimerization activity	Insulin signaling pathway - Homo sapiens (human)
FCFB01003233.1	16987	14.7209	XP_013088701	LOC106072773	XP_006508112, NP_062648	Ppp4c	NP_001290433, XP_006721124	PPP4C	nucleus, nucleoplasm, microtubule organizing center, cytosol, plasma membrane, protein phosphatase 4 complex	protein dephosphorylation, regulation of double-strand break repair via homologous recombination, NIK/NF-kappaB signaling	NF-kappaB-inducing kinase activity, protein serine/threonine phosphatase activity, protein serine/threonine phosphatase activity, protein binding, metal ion binding	Glucagon signaling pathway - Homo sapiens (human)
FCFB01003236.1	3203	0	XP_013082751	LOC106068010	NA	NA	NA	NA	NA	NA	NA	NA
FCFB01003238.1	4310	0.014873	XP_013082751	LOC106068010	NA	NA	NA	NA	NA	NA	NA	NA
FCFB01003239.1	2740	0	XP_013093615	LOC106077408	NA	NA	NA	NA	NA	NA	NA	NA
FCFB01003241.1	1345	0	XP_013078257	LOC106064313	NA	NA	NP_001001888	VCX3B	nucleus, nucleolus	brain development
FCFB01003244.1	36791	17.9253	XP_013080503	LOC106066082	NP_001276642, NP_082025, XP_006506676, XP_006506678	Cpvl	NP_061902, XP_011513739, NP_112601	CPVL	extracellular exosome	proteolysis involved in cellular protein catabolic process	serine-type carboxypeptidase activity
FCFB01003246.1	5671	4.4197	XP_013064236, XP_013064238, XP_013064237	LOC106053259	NP_848904	Tmem117	NP_001273140	TMEM117	endoplasmic reticulum, integral component of membrane	biological_process	molecular_function
FCFB01003248.1	9666	0.0795812	XP_013071339, XP_013071336, XP_013071337, XP_013071338	LOC106058454	NA	NA	NP_001074304	PRR21
FCFB01003249.1	10692	0.0239815	XP_013091802	LOC106075407	NA	NA	NA	NA	NA	NA	NA	NA
FCFB01003251.1	4307	124.901	XP_013096858	LOC106080092	NA	NA	NA	NA	NA	NA	NA	NA
FCFB01003252.1	8867	0.101211	XP_013072178	LOC106059167	NA	NA	NA	NA	NA	NA	NA	NA
FCFB01003253.1	3226	0.0198706	XP_013067918, XP_013067916, XP_013067917	LOC106055956	NA	NA	NA	NA	NA	NA	NA	NA
FCFB01003258.1	6712	0.0573027	XP_013087574	LOC106071901	NA	NA	NA	NA	NA	NA	NA	NA
FCFB01003261.1	1948	0	XP_013063713	LOC106052802	XP_017176015	Gm42355	XP_006722337	B3GNTL1			transferase activity, transferring glycosyl groups
FCFB01003264.1	3660	0.753119	XP_013078912	LOC106064833	NA	NA	NA	NA	NA	NA	NA	NA
FCFB01003265.1	13295	24.0789	XP_013062800, XP_013062802, XP_013062799, XP_013062798, XP_013062797	LOC106052101	NA	NA	NA	NA	NA	NA	NA	NA
FCFB01003269.1	18042	2.05006	XP_013078566	LOC106064532	NP_848862, XP_006519129	Gulo	NA	NA	NA	NA	NA	NA
FCFB01003271.1	26157	9.35428	XP_013090242	LOC106074064	XP_006508190, NP_081655, XP_006508192, XP_006508191, XP_006508194, XP_006508193	Far1	XP_011519050, XP_011519049, NP_060569, NP_001258712	FAR2	peroxisome, peroxisome, integral component of peroxisomal membrane, peroxisomal matrix	lipid metabolic process, wax biosynthetic process, wax biosynthetic process, long-chain fatty-acyl-CoA metabolic process, oxidation-reduction process	oxidoreductase activity, fatty-acyl-CoA reductase (alcohol-forming) activity	Peroxisome - Homo sapiens (human)
FCFB01003275.1	7257	0.123665	XP_013071086	LOC106058261	XP_017174855	Gm46731	NA	NA	NA	NA	NA	NA
FCFB01003277.1	1919	0.835105	XP_013090242	LOC106074064	NP_081655, XP_006508192, NP_001272760, XP_006508194, XP_006508190, XP_006508191, XP_006508193	Far1	XP_016875113, NP_060569, NP_001258712, NP_001258713, XP_011519049, XP_011519050, NP_115604, XP_011518702	FAR2, FAR1	peroxisome, peroxisome, integral component of peroxisomal membrane, peroxisomal matrix, peroxisome, peroxisomal membrane, integral component of peroxisomal membrane, peroxisomal matrix	lipid metabolic process, wax biosynthetic process, wax biosynthetic process, long-chain fatty-acyl-CoA metabolic process, oxidation-reduction process, ether lipid biosynthetic process, ether lipid biosynthetic process, wax biosynthetic process, wax biosynthetic process, wax biosynthetic process, long-chain fatty-acyl-CoA metabolic process, glycerophospholipid biosynthetic process, oxidation-reduc…	oxidoreductase activity, fatty-acyl-CoA reductase (alcohol-forming) activity	Peroxisome - Homo sapiens (human)
FCFB01003278.1	27162	12.0172	XP_013090243	LOC106074065	XP_006513376	Mettl1	XP_005268930, NP_005362, XP_016874794	METTL1	nucleus, nucleoplasm, nucleolus, cytosol, tRNA methyltransferase complex	tRNA modification, tRNA (guanine-N7)-methylation	tRNA binding, protein binding, tRNA (guanine-N7-)-methyltransferase activity, tRNA (guanine-N7-)-methyltransferase activity
FCFB01003281.1	30429	7.20468	XP_013061262	LOC106050771	NP_031790, NP_001264160	Crkl	NP_005198	CRKL	endosome, cytosol, extracellular exosome	activation of MAPKK activity, blood vessel development, JNK cascade, Ras protein signal transduction, heart development, positive regulation of cell proliferation, animal organ morphogenesis, anterior/posterior pattern specification, intracellular signal transduction, thymus development, parathyroid gland development, positive regulation of substrate adhesion-dependent cell spreading	phosphotyrosine residue binding, RNA binding, signal transducer activity, SH3/SH2 adaptor activity, protein binding, cadherin binding	MAPK signaling pathway - Homo sapiens (human), ErbB signaling pathway - Homo sapiens (human), Rap1 signaling pathway - Homo sapiens (human), Chemokine signaling pathway - Homo sapiens (human), Focal adhesion - Homo sapiens (human), Fc gamma R-mediated phagocytosis - Homo sapiens (human), Neurotrophin signaling pathway - Homo sapiens (human), Regulation of actin cytoskeleton - Homo sapiens (human)…
FCFB01003284.1	26819	5.72452	XP_013061270, XP_013061271	LOC106050777	XP_006536285, NP_001171275	Sirt3	XP_005252892	SIRT3	mitochondrion, mitochondrial matrix	protein ADP-ribosylation, protein deacetylation, mitochondrion organization, aging, aerobic respiration, histone deacetylation, positive regulation of insulin secretion, peptidyl-lysine deacetylation, negative regulation of ERK1 and ERK2 cascade, negative regulation of reactive oxygen species metabolic process	NAD+ ADP-ribosyltransferase activity, protein binding, zinc ion binding, NAD-dependent histone deacetylase activity, enzyme binding, NAD-dependent protein deacetylase activity, NAD+ binding	Central carbon metabolism in cancer - Homo sapiens (human)
FCFB01003285.1	3397	5.62337	XP_013061264, XP_013061265	LOC106050773	NA	NA	NA	NA	NA	NA	NA	NA
FCFB01003286.1	17918	6.34301	XP_013061265, XP_013061264	LOC106050773	NP_083079	Gbe1	NP_000149	GBE1	cytosol, extracellular exosome	glycogen metabolic process, glycogen biosynthetic process, glycogen biosynthetic process, glycogen biosynthetic process, generation of precursor metabolites and energy	1,4-alpha-glucan branching enzyme activity, 1,4-alpha-glucan branching enzyme activity, hydrolase activity, hydrolyzing O-glycosyl compounds, protein binding, carbohydrate binding, cation binding	Starch and sucrose metabolism - Homo sapiens (human)
FCFB01003287.1	6183	8.69839	XP_013061266	LOC106050774	NP_083079	Gbe1	NP_000149	GBE1	cytosol, extracellular exosome	glycogen metabolic process, glycogen biosynthetic process, glycogen biosynthetic process, glycogen biosynthetic process, generation of precursor metabolites and energy	1,4-alpha-glucan branching enzyme activity, 1,4-alpha-glucan branching enzyme activity, hydrolase activity, hydrolyzing O-glycosyl compounds, protein binding, carbohydrate binding, cation binding	Starch and sucrose metabolism - Homo sapiens (human)
FCFB01003288.1	15177	17.2157	XP_013061278, XP_013061275, XP_013061277	LOC106050780	NP_083079	Gbe1	NP_000149	GBE1	cytosol, extracellular exosome	glycogen metabolic process, glycogen biosynthetic process, glycogen biosynthetic process, glycogen biosynthetic process, generation of precursor metabolites and energy	1,4-alpha-glucan branching enzyme activity, 1,4-alpha-glucan branching enzyme activity, hydrolase activity, hydrolyzing O-glycosyl compounds, protein binding, carbohydrate binding, cation binding	Starch and sucrose metabolism - Homo sapiens (human)
FCFB01003290.1	36173	6.53378	XP_013062787	LOC106052097	XP_006534521, NP_001277688, NP_001277689, NP_084021	Tbc1d9b	NP_055858, NP_942568	TBC1D9B	intracellular, endomembrane system, integral component of membrane	intracellular protein transport, regulation of vesicle fusion, activation of GTPase activity, regulation of cilium assembly	GTPase activator activity, calcium ion binding, protein binding, Rab GTPase binding
FCFB01003291.1	8996	2.3016	XP_013062787	LOC106052097	NP_001104774	Tbc1d9	NP_055945	TBC1D9	intracellular, endomembrane system	intracellular protein transport, regulation of vesicle fusion, activation of GTPase activity	GTPase activator activity, calcium ion binding, protein binding, Rab GTPase binding
FCFB01003292.1	10448	0	XP_013094627	LOC106078319	NA	NA	NA	NA	NA	NA	NA	NA
FCFB01003298.1	5985	0	XP_013062430	LOC106051773	NA	NA	NA	NA	NA	NA	NA	NA
FCFB01003299.1	31621	0.064871	XP_013088611	LOC106072719	NA	NA	NA	NA	NA	NA	NA	NA
FCFB01003305.1	9803	0.647369	XP_013078800	LOC106064737	NA	NA	NA	NA	NA	NA	NA	NA
FCFB01003306.1	50090	0.76657	XP_013092112	LOC106075766	NP_898911	Zbed5	NP_071373, NP_001290180	ZBED8	nucleoplasm, nucleoplasm, cytoplasm	regulation of transcription from RNA polymerase II promoter	RNA polymerase II transcription factor activity, sequence-specific DNA binding, DNA binding, protein binding
FCFB01003309.1	10232	0.0313246	XP_013087557	LOC106071886	XP_011245446, NP_775618, NP_001129956, XP_006526742, NP_034395, XP_017173551	Gcnt1	NP_001091103, XP_016870109, NP_001091102, NP_001091105, NP_001091104, XP_016870110, NP_001481	GCNT1	Golgi membrane, extracellular space, trans-Golgi network, integral component of membrane, Golgi cisterna	glycoprotein biosynthetic process, O-glycan processing, response to insulin, tissue morphogenesis, leukocyte tethering or rolling, cell adhesion molecule production, kidney morphogenesis	beta-1,3-galactosyl-O-glycosyl-glycoprotein beta-1,6-N-acetylglucosaminyltransferase activity, protein binding	Mucin type O-glycan biosynthesis - Homo sapiens (human)
FCFB01003310.1	4606	0.0417516	XP_013087556	LOC106071885	NA	NA	NA	NA	NA	NA	NA	NA
FCFB01003311.1	11395	7.76883	XP_013078843	LOC106064763	NA	NA	NA	NA	NA	NA	NA	NA
FCFB01003312.1	18067	11.6837	XP_013078843	LOC106064763	NA	NA	NA	NA	NA	NA	NA	NA
FCFB01003315.1	11534	0.444617	XP_013093425	LOC106077192	NA	NA	NA	NA	NA	NA	NA	NA
FCFB01003319.1	1638	0	XP_013064304	LOC106053313	NA	NA	NA	NA	NA	NA	NA	NA
FCFB01003321.1	3846	0.0500021	XP_013079945	LOC106065628	NA	NA	NA	NA	NA	NA	NA	NA
FCFB01003322.1	2038	0	XP_013081010	LOC106066500	NA	NA	NA	NA	NA	NA	NA	NA
FCFB01003324.1	3368	0	XP_013071679	LOC106058735	NA	NA	NA	NA	NA	NA	NA	NA
FCFB01003325.1	3523	0	XP_013072684	LOC106059568	NA	NA	XP_016883851	PCNT	centrosome, centriole, microtubule organizing center, cytosol, cytosol, microtubule, membrane, centriolar satellite	G2/M transition of mitotic cell cycle, microtubule cytoskeleton organization, mitotic spindle organization, regulation of G2/M transition of mitotic cell cycle, cilium assembly, positive regulation of intracellular protein transport, ciliary basal body-plasma membrane docking	protein binding, calmodulin binding
FCFB01003328.1	2474	0	XP_013087810	LOC106072088	NA	NA	NA	NA	NA	NA	NA	NA
FCFB01003329.1	3164	0	XP_013070651	LOC106057870	NA	NA	XP_016864377	LOC107986217
FCFB01003342.1	11212	0.394495	XP_013094297	LOC106078093	NP_083249	Lrrc15	XP_005269337, NP_001278917, NP_001073982	CPN2	extracellular region, extracellular region, extracellular exosome, blood microparticle	proteolysis, regulation of complement activation, regulation of catalytic activity, protein stabilization	metallocarboxypeptidase activity, enzyme regulator activity
FCFB01003343.1	3047	0	XP_013094341	LOC106078129	NP_803413, NP_001272816, NP_001272817, NP_001272814	Zmym6	NA	NA	NA	NA	NA	NA
FCFB01003348.1	1641	0	XP_013091345	LOC106074981	NA	NA	NA	NA	NA	NA	NA	NA
FCFB01003354.1	2481	0	XP_013097084	LOC106080291	NA	NA	XP_011506738	LOC105370378
FCFB01003374.1	13974	11.8444	XP_013089320	LOC106073335	NP_062366, XP_006510562, XP_006510563, XP_006510565, XP_017168979, XP_006510564	Btg4	NP_060059, XP_011541178, XP_011541180, XP_011541181, XP_011541182	BTG4	cellular_component	cell cycle arrest, negative regulation of cell proliferation, neuron differentiation, negative regulation of mitotic cell cycle		RNA degradation - Homo sapiens (human)
FCFB01003381.1	5654	1.04306	XP_013064881	LOC106053804	XP_003945662	Scml1	NA	NA	NA	NA	NA	NA
FCFB01003382.1	4681	1.13662	XP_013064881	LOC106053804	NP_035034	Nefh	NA	NA	NA	NA	NA	NA
FCFB01003383.1	29092	0.97833	XP_013064881	LOC106053804	NA	NA	NA	NA	NA	NA	NA	NA
FCFB01003384.1	5348	0.0239726	XP_013073113	LOC106059947	NA	NA	XP_016868394	LOC107986754
FCFB01003387.1	3545	0	XP_013063801	LOC106052888	NA	NA	NA	NA	NA	NA	NA	NA
FCFB01003389.1	4902	0	XP_013094615	LOC106078310	NA	NA	NA	NA	NA	NA	NA	NA
FCFB01003390.1	23583	0.00271817	XP_013091050	LOC106074758	NA	NA	NA	NA	NA	NA	NA	NA
FCFB01003391.1	27265	0.590125	XP_013063801	LOC106052888	NA	NA	NA	NA	NA	NA	NA	NA
FCFB01003393.1	11162	0.114859	XP_013078170	LOC106064217	NA	NA	NA	NA	NA	NA	NA	NA
FCFB01003394.1	9708	0.184886	XP_013063801	LOC106052888	NA	NA	NA	NA	NA	NA	NA	NA
FCFB01003397.1	1343	0.0477309	XP_013085515	LOC106070219	NA	NA	NA	NA	NA	NA	NA	NA
FCFB01003398.1	563	0.341577	XP_013085515	LOC106070219	NA	NA	NA	NA	NA	NA	NA	NA
FCFB01003400.1	20309	1.25308	XP_013063801	LOC106052888	NA	NA	NA	NA	NA	NA	NA	NA
FCFB01003402.1	6734	206.168	XP_013068480	LOC106056327	NP_080195, XP_006539175	Rpl11	NP_000966, NP_001186731	RPL11	nucleoplasm, nucleolus, cytoplasm, cytosol, membrane, cytosolic large ribosomal subunit, extracellular matrix, protein complex, extracellular exosome	ribosomal large subunit assembly, ribosomal large subunit assembly, nuclear-transcribed mRNA catabolic process, nonsense-mediated decay, rRNA processing, rRNA processing, translation, translation, translational initiation, protein targeting, SRP-dependent cotranslational protein targeting to membrane, positive regulation of gene expression, viral transcription, positive regulation of protein bind…	RNA binding, structural constituent of ribosome, structural constituent of ribosome, protein binding, 5S rRNA binding, ubiquitin protein ligase binding, ubiquitin ligase inhibitor activity	Ribosome - Homo sapiens (human)
FCFB01003403.1	17074	24.9818	XP_013068479	LOC106056326	XP_006539175	Rpl11	NP_000966, NP_001186731	RPL11	nucleoplasm, nucleolus, cytoplasm, cytosol, membrane, cytosolic large ribosomal subunit, extracellular matrix, protein complex, extracellular exosome	ribosomal large subunit assembly, ribosomal large subunit assembly, nuclear-transcribed mRNA catabolic process, nonsense-mediated decay, rRNA processing, rRNA processing, translation, translation, translational initiation, protein targeting, SRP-dependent cotranslational protein targeting to membrane, positive regulation of gene expression, viral transcription, positive regulation of protein bind…	RNA binding, structural constituent of ribosome, structural constituent of ribosome, protein binding, 5S rRNA binding, ubiquitin protein ligase binding, ubiquitin ligase inhibitor activity	Ribosome - Homo sapiens (human)
FCFB01003404.1	7630	0.529288	XP_013068479	LOC106056326	NA	NA	NA	NA	NA	NA	NA	NA
FCFB01003405.1	24763	1.12347	XP_013072943	LOC106059810	NA	NA	NA	NA	NA	NA	NA	NA
FCFB01003406.1	20058	46.2154	XP_013067294, XP_013067293	LOC106055547	NP_001159954	Mthfsd	NP_073601, NP_001152849, XP_011521586, XP_016879060, XP_005256163, XP_016879062, XP_011521585, XP_016879061, NP_001152851, XP_005256162, XP_005256158, NP_001152852, XP_011521584, XP_011521582, NP_001152850	MTHFSD	cytoplasm	intracellular mRNA localization	RNA binding
FCFB01003407.1	9043	0.0212659	XP_013073654	LOC106060360	XP_006519834	Gm31606	NP_061939	MAGEL2	nucleus, endosome, early endosome, cytosol, retromer complex	transcription, DNA-templated, Arp2/3 complex-mediated actin nucleation, retrograde transport, endosome to Golgi, regulation of circadian rhythm, negative regulation of transcription, DNA-templated, rhythmic process, positive regulation of actin nucleation, protein K63-linked ubiquitination	ubiquitin-protein transferase activity, protein binding
FCFB01003412.1	10623	20.9572	XP_013067297, XP_013067299, XP_013067298, XP_013067296, XP_013067295	LOC106055549	NP_570955, XP_006520589, XP_006520590, XP_006520587, NP_001123635, XP_017171979, NP_001123637, XP_017171980, NP_001123638	Oxr1	NA	NA	NA	NA	NA	NA
FCFB01003413.1	3603	2.73989	XP_013067296, XP_013067299, XP_013067298, XP_013067295, XP_013067297	LOC106055549	NA	NA	NA	NA	NA	NA	NA	NA
FCFB01003414.1	11422	0.179591	XP_013067298, XP_013067295, XP_013067296, XP_013067299	LOC106055549	NA	NA	NA	NA	NA	NA	NA	NA
FCFB01003415.1	5310	2.69207	XP_013067298, XP_013067297, XP_013067296, XP_013067295, XP_013067299, XP_013067300	LOC106055549	NA	NA	NA	NA	NA	NA	NA	NA
FCFB01003416.1	15048	3.15231	XP_013067297	LOC106055549	NA	NA	NA	NA	NA	NA	NA	NA
FCFB01003417.1	8657	1.05147	XP_013067297, XP_013067296, XP_013067298, XP_013067295	LOC106055549	NA	NA	NA	NA	NA	NA	NA	NA
FCFB01003419.1	6502	0.236614	XP_013090519	LOC106074314	XP_017168743	Gm46084	NP_001013694	C17orf97		protein arginylation
FCFB01003423.1	9448	0.352809	XP_013073052	LOC106059901	NP_033773, XP_017173761, XP_006527316, XP_006527319	Ahnak	XP_005274297, XP_005274298, XP_016873761, XP_005274302, NP_001611, XP_016873760, XP_016873759, XP_016873762	AHNAK	nucleus, nucleus, cytoplasm, lysosomal membrane, cytosol, plasma membrane, focal adhesion, actin cytoskeleton, membrane, T-tubule, vesicle, sarcolemma, sarcolemma, costamere, cell-cell contact zone, membrane raft, extracellular exosome	regulation of RNA splicing, protein oligomerization, regulation of voltage-gated calcium channel activity	RNA binding, protein binding, S100 protein binding, cadherin binding, structural molecule activity conferring elasticity
FCFB01003429.1	7818	0.090193	XP_013093404	LOC106077166	NA	NA	NA	NA	NA	NA	NA	NA
FCFB01003439.1	13000	0.0246549	XP_013064087	LOC106053156	NA	NA	NA	NA	NA	NA	NA	NA
FCFB01003450.1	2055	0.311935	XP_013088049	LOC106072252	NA	NA	NA	NA	NA	NA	NA	NA
FCFB01003453.1	2475	0.0518001	XP_013093615	LOC106077408	NP_001095005	Ccdc8	NA	NA	NA	NA	NA	NA
FCFB01003459.1	10534	0.565934	XP_013071679	LOC106058735	NA	NA	NA	NA	NA	NA	NA	NA
FCFB01003460.1	19257	5.22621	XP_013080334	LOC106065942	NP_032303	Hpd	NP_001165464, NP_002141	HPD	Golgi membrane, endoplasmic reticulum membrane, cytosol, extracellular exosome	L-phenylalanine catabolic process, L-phenylalanine catabolic process, tyrosine catabolic process, tyrosine catabolic process, oxidation-reduction process	4-hydroxyphenylpyruvate dioxygenase activity, 4-hydroxyphenylpyruvate dioxygenase activity, 4-hydroxyphenylpyruvate dioxygenase activity, metal ion binding	Ubiquinone and other terpenoid-quinone biosynthesis - Homo sapiens (human), Tyrosine metabolism - Homo sapiens (human), Phenylalanine metabolism - Homo sapiens (human)
FCFB01003462.1	25084	4.16805	XP_013080333	LOC106065941	NP_001185975, NP_062730, NP_001185974, NP_001185976	Tubd1	NP_001180539, XP_016880205, NP_001180538, NP_001180540, XP_011523173, NP_057345	TUBD1	nucleoplasm, centriole, cytosol, microtubule	cytoskeleton organization, microtubule-based process, multicellular organism development, spermatogenesis, cell differentiation	GTPase activity, structural constituent of cytoskeleton, GTP binding
FCFB01003467.1	920	0	XP_013086481	LOC106071001	NA	NA	NA	NA	NA	NA	NA	NA
FCFB01003470.1	8330	0.0076954	XP_013086491	LOC106071011	NA	NA	XP_005259549	GIPC3	vesicle
FCFB01003472.1	44151	1.29509	XP_013092818	LOC106076542	NP_001028405, XP_006534903	Tmprss11a	NP_872412, NP_001107859	TMPRSS11A	extracellular region, integral component of plasma membrane	proteolysis, cell cycle	serine-type endopeptidase activity
FCFB01003473.1	1678	0.114605	XP_013092818	LOC106076542	NA	NA	NA	NA	NA	NA	NA	NA
FCFB01003474.1	3688	0.0869071	XP_013092818	LOC106076542	NA	NA	NA	NA	NA	NA	NA	NA
FCFB01003475.1	27548	0.102386	XP_013067821	LOC106055874	NA	NA	NA	NA	NA	NA	NA	NA
FCFB01003477.1	4188	0.520413	XP_013078727	LOC106064668	NA	NA	NA	NA	NA	NA	NA	NA
FCFB01003478.1	960	2.60417	XP_013078727	LOC106064668	NA	NA	NA	NA	NA	NA	NA	NA
FCFB01003479.1	15106	4.2605	XP_013078727	LOC106064668	NP_001034603	Dhps	XP_011526072, NP_001921, NP_001193903	DHPS	cytoplasm, cytosol	translation, spermidine metabolic process, positive regulation of cell proliferation, peptidyl-lysine modification to peptidyl-hypusine, peptidyl-lysine modification to peptidyl-hypusine, positive regulation of T cell proliferation, glucose homeostasis, spermidine catabolic process, protein homotetramerization	protein binding, deoxyhypusine synthase activity, deoxyhypusine synthase activity, identical protein binding
FCFB01003480.1	3476	0.073766	XP_013093919	LOC106077746	NA	NA	NA	NA	NA	NA	NA	NA
FCFB01003484.1	8219	0.0155987	XP_013082914	LOC106068146	XP_017175357	3110067G11Rik	NA	NA	NA	NA	NA	NA
FCFB01003489.1	9965	0.0450295	XP_013085429	LOC106070134	NA	NA	NA	NA	NA	NA	NA	NA
FCFB01003491.1	27870	2.90498	XP_013071679	LOC106058735	NA	NA	NA	NA	NA	NA	NA	NA
FCFB01003495.1	7366	0.03481	XP_013085971	LOC106070581	XP_017175357	3110067G11Rik	NP_001254479	TTN	condensed nuclear chromosome, extracellular region, cytosol, muscle myosin complex, Z disc, M band, I band, extracellular exosome	platelet degranulation, cardiac muscle hypertrophy, muscle contraction, muscle contraction, striated muscle contraction, mitotic chromosome condensation, positive regulation of gene expression, positive regulation of gene expression, protein kinase A signaling, peptidyl-tyrosine phosphorylation, muscle filament sliding, skeletal muscle thin filament assembly, skeletal muscle myosin thick filament…	protease binding, protein serine/threonine kinase activity, protein tyrosine kinase activity, calcium ion binding, protein binding, calmodulin binding, ATP binding, structural constituent of muscle, structural constituent of muscle, enzyme binding, protein kinase binding, telethonin binding, telethonin binding, identical protein binding, actinin binding, actinin binding, protein self-association,…	Hypertrophic cardiomyopathy (HCM) - Homo sapiens (human), Dilated cardiomyopathy - Homo sapiens (human)
FCFB01003502.1	621	0	XP_013074352	LOC106060872	XP_017170781	Gm46320	NA	NA	NA	NA	NA	NA
FCFB01003503.1	5646	0.0113536	XP_013073052	LOC106059901	NA	NA	NA	NA	NA	NA	NA	NA
FCFB01003507.1	29317	0	XP_013075414	LOC106061757	NA	NA	NA	NA	NA	NA	NA	NA
FCFB01003508.1	17056	0.0112751	XP_013069503	LOC106057028	NA	NA	NA	NA	NA	NA	NA	NA
FCFB01003510.1	35254	0	XP_013093639	LOC106077431	NA	NA	NA	NA	NA	NA	NA	NA
FCFB01003512.1	34303	0	XP_013093639	LOC106077431	NA	NA	NP_001003795	GTF2IRD2B	nucleus, nucleoplasm, cytoplasm	transcription, DNA-templated, regulation of transcription from RNA polymerase II promoter, multicellular organism development	RNA polymerase II transcription factor activity, sequence-specific DNA binding, DNA binding
FCFB01003513.1	19329	0.016582	XP_013071679	LOC106058735	XP_017169340	Gm46164	NA	NA	NA	NA	NA	NA
FCFB01003514.1	22810	0.00281029	XP_013086753	LOC106071247	XP_006504408, XP_017176099	Gtf2ird2	NP_001003795	GTF2IRD2B	nucleus, nucleoplasm, cytoplasm	transcription, DNA-templated, regulation of transcription from RNA polymerase II promoter, multicellular organism development	RNA polymerase II transcription factor activity, sequence-specific DNA binding, DNA binding
FCFB01003515.1	13215	0	XP_013080755	LOC106066316	NA	NA	NA	NA	NA	NA	NA	NA
FCFB01003516.1	34333	0.00560126	XP_013094874	LOC106078527	NA	NA	NA	NA	NA	NA	NA	NA
FCFB01003517.1	1586	0	XP_013094874	LOC106078527	NA	NA	XP_016867094, XP_016867093, XP_016867092, XP_016867090, XP_016867095, XP_016867091	LOC101927353
FCFB01003519.1	17269	0.014848	XP_013070287	LOC106057587	NA	NA	NA	NA	NA	NA	NA	NA
FCFB01003520.1	11858	0.00540586	XP_013091904	LOC106075528	NA	NA	NA	NA	NA	NA	NA	NA
FCFB01003521.1	28308	0.00226447	XP_013071679, XP_013097001	LOC106058735, LOC106080223	NA	NA	NA	NA	NA	NA	NA	NA
FCFB01003522.1	27562	0	XP_013081753	LOC106067157	NP_001035161	Nynrin	NP_060146, XP_016865088	GIN1		DNA integration	nucleic acid binding
FCFB01003524.1	68892	0.00372192	XP_013093253	LOC106077006	NP_001242986	Krtap16-1	XP_016867124	PRR21
FCFB01003528.1	4961	0.0775279	XP_013093421	LOC106077187	NA	NA	NA	NA	NA	NA	NA	NA
FCFB01003536.1	2862	4.72595	XP_013074455	LOC106060968	XP_006497711, XP_006497708, NP_031786, XP_006497709, XP_006497710	Crat	NP_001136401, NP_066264, NP_001136406, NP_066266, NP_066265, NP_001136405	CHAT	nucleus, cytoplasm, cytosol, presynapse	phosphatidylcholine biosynthetic process, neurotransmitter secretion, neurotransmitter biosynthetic process	choline O-acetyltransferase activity	Glycerophospholipid metabolism - Homo sapiens (human), Cholinergic synapse - Homo sapiens (human)
FCFB01003537.1	209	25.1503	XP_013074455	LOC106060968	NP_034021	Chat	NP_066264, NP_001136406, NP_066265, NP_066266, NP_001136401	CHAT	nucleus, cytoplasm, cytosol, presynapse	phosphatidylcholine biosynthetic process, neurotransmitter secretion, neurotransmitter biosynthetic process	choline O-acetyltransferase activity	Glycerophospholipid metabolism - Homo sapiens (human), Cholinergic synapse - Homo sapiens (human)
FCFB01003538.1	3344	5.98087	XP_013074455	LOC106060968	NA	NA	NA	NA	NA	NA	NA	NA
FCFB01003539.1	4104	14.5418	XP_013074455	LOC106060968	NP_034021	Chat	NP_066264, NP_001136406, NP_065574, NP_066265, NP_001136405, NP_001136401, NP_066266	CHAT	nucleus, cytoplasm, cytosol, presynapse	phosphatidylcholine biosynthetic process, neurotransmitter secretion, neurotransmitter biosynthetic process	choline O-acetyltransferase activity	Glycerophospholipid metabolism - Homo sapiens (human), Cholinergic synapse - Homo sapiens (human)
FCFB01003542.1	3057	19.9626	XP_013074455	LOC106060968	NP_034021	Chat	NP_066265, NP_001136406, NP_066266, NP_065574, NP_066264, NP_001136405, NP_001136401	CHAT	nucleus, cytoplasm, cytosol, presynapse	phosphatidylcholine biosynthetic process, neurotransmitter secretion, neurotransmitter biosynthetic process	choline O-acetyltransferase activity	Glycerophospholipid metabolism - Homo sapiens (human), Cholinergic synapse - Homo sapiens (human)
FCFB01003543.1	32201	17.3709	XP_013093639	LOC106077431	XP_017171145, XP_017170360	Gm46386, Gm46255	NP_001128360	RTL1	integral component of membrane	multicellular organism development
FCFB01003544.1	24893	0.0566528	XP_013095835	LOC106079232	NA	NA	NA	NA	NA	NA	NA	NA
FCFB01003546.1	14305	0.00448114	XP_013067660, XP_013067643, XP_013067651	LOC106055756	NA	NA	NA	NA	NA	NA	NA	NA
FCFB01003547.1	18543	0.138279	XP_013071679	LOC106058735	NP_001019888	Gal3st3	NP_149025	GAL3ST3	integral component of membrane, Golgi cisterna membrane	monosaccharide metabolic process, sulfur compound metabolic process, glycolipid biosynthetic process, oligosaccharide metabolic process, proteoglycan biosynthetic process, poly-N-acetyllactosamine metabolic process	galactosylceramide sulfotransferase activity, carbohydrate binding, 3'-phosphoadenosine 5'-phosphosulfate binding, galactose 3-O-sulfotransferase activity, galactose 3-O-sulfotransferase activity, proteoglycan sulfotransferase activity
FCFB01003548.1	2996	0.0641882	XP_013066499	LOC106054958	XP_017174855	Gm46731	XP_011510923	COL6A5	extracellular region, extracellular region, proteinaceous extracellular matrix, collagen trimer, extracellular matrix	cell adhesion, collagen catabolic process	protein binding	PI3K-Akt signaling pathway - Homo sapiens (human), Focal adhesion - Homo sapiens (human), ECM-receptor interaction - Homo sapiens (human), Protein digestion and absorption - Homo sapiens (human)
FCFB01003550.1	15285	1.30847	XP_013068036	LOC106056028	XP_006496751, XP_017174541, NP_570960, XP_006496749	Capn8	NP_001137434	CAPN8	cytoplasm, Golgi apparatus	proteolysis, digestion	calcium-dependent cysteine-type endopeptidase activity, calcium ion binding
FCFB01003551.1	10523	0.0243667	XP_013063263	LOC106052429	NA	NA	XP_011528955, XP_011507260	LOC105373057
FCFB01003553.1	2258	0.113557	XP_013068036	LOC106056028	NA	NA	NA	NA	NA	NA	NA	NA
FCFB01003554.1	14676	0.432418	XP_013061400, XP_013061401	LOC106050894	NP_001157797, XP_017174643, NP_067425	Trpm7	XP_016877844, XP_016877843, XP_005254543	TRPM7	ruffle, plasma membrane, integral component of membrane	cellular magnesium ion homeostasis, calcium-dependent cell-matrix adhesion, actomyosin structure organization, protein autophosphorylation, protein tetramerization, necroptotic process, calcium ion transmembrane transport	actin binding, protein serine/threonine kinase activity, calcium channel activity, ATP binding, myosin binding, metal ion binding	NOD-like receptor signaling pathway - Homo sapiens (human), Mineral absorption - Homo sapiens (human)
FCFB01003555.1	25751	0.510312	XP_013071337, XP_013071336, XP_013071338, XP_013071339	LOC106058454	NA	NA	NA	NA	NA	NA	NA	NA
FCFB01003556.1	627	0.102237	XP_013072632	LOC106059533	NA	NA	NA	NA	NA	NA	NA	NA
FCFB01003557.1	21380	0.0569668	XP_013069503	LOC106057028	XP_006504408, XP_006504407, XP_006504406, NP_444496, XP_017176099	Gtf2ird2	NA	NA	NA	NA	NA	NA
FCFB01003558.1	69688	3.85786	XP_013061399	LOC106050893	XP_017176594	Zbed5	XP_016877839, XP_016877840, XP_016877843, XP_005254543, XP_016877844, XP_016877845, NP_001288141, XP_016877842, NP_060142, XP_016877841	TRPM7	ruffle, plasma membrane, integral component of membrane	cellular magnesium ion homeostasis, calcium-dependent cell-matrix adhesion, actomyosin structure organization, protein autophosphorylation, protein tetramerization, necroptotic process, calcium ion transmembrane transport	actin binding, protein serine/threonine kinase activity, calcium channel activity, ATP binding, myosin binding, metal ion binding	NOD-like receptor signaling pathway - Homo sapiens (human), Mineral absorption - Homo sapiens (human)
FCFB01003559.1	1318	0	XP_013061399	LOC106050893	NA	NA	NA	NA	NA	NA	NA	NA
FCFB01003560.1	4096	0.0156501	XP_013061399	LOC106050893	NA	NA	NA	NA	NA	NA	NA	NA
FCFB01003577.1	4402	0	XP_013091403	LOC106075028	XP_006504406, NP_444496, XP_017176099, XP_006504408, XP_006504407	Gtf2ird2	NP_001003795, NP_775808	GTF2IRD2B, GTF2IRD2	nucleus, nucleoplasm, cytoplasm, nucleoplasm, cytoplasm	transcription, DNA-templated, regulation of transcription from RNA polymerase II promoter, multicellular organism development	RNA polymerase II transcription factor activity, sequence-specific DNA binding, DNA binding, RNA polymerase II transcription factor activity, sequence-specific DNA binding, DNA binding, protein binding
FCFB01003578.1	6399	0.0100176	XP_013077465	LOC106063602	NA	NA	NA	NA	NA	NA	NA	NA
FCFB01003581.1	10385	0.0617262	XP_013076452	LOC106062688	NA	NA	NA	NA	NA	NA	NA	NA
FCFB01003582.1	10984	0.064196	XP_013068588	LOC106056407	NA	NA	NA	NA	NA	NA	NA	NA
FCFB01003595.1	2945	0.0435332	XP_013084808	LOC106069656	NA	NA	NA	NA	NA	NA	NA	NA
FCFB01003601.1	2512	0.0765557	XP_013064731	LOC106053681	NA	NA	NA	NA	NA	NA	NA	NA
FCFB01003610.1	2205	0	XP_013073419	LOC106060170	NA	NA	NA	NA	NA	NA	NA	NA
FCFB01003613.1	10418	0	XP_013073013	LOC106059863	NP_035885	Zfp35	NP_001257867	ZNF551	nucleus	transcription, DNA-templated, regulation of transcription, DNA-templated	DNA binding, metal ion binding
FCFB01003614.1	2810	0.0228123	XP_013061094	LOC106050617	NA	NA	XP_005259549	GIPC3	vesicle
FCFB01003617.1	10861	0.0236084	XP_013086750	LOC106071244	NA	NA	NA	NA	NA	NA	NA	NA
FCFB01003621.1	1240	0.0516957	XP_013091791	LOC106075392	NA	NA	NA	NA	NA	NA	NA	NA
FCFB01003622.1	3568	0	XP_013093582	LOC106077357	NP_001304662	Col24a1	XP_016856418	COL24A1	extracellular region, proteinaceous extracellular matrix, collagen trimer, endoplasmic reticulum lumen	hematopoietic progenitor cell differentiation	extracellular matrix structural constituent, protein binding	Protein digestion and absorption - Homo sapiens (human)
FCFB01003624.1	9654	0.0464801	XP_013085971	LOC106070581	NA	NA	NA	NA	NA	NA	NA	NA
FCFB01003626.1	7295	0	XP_013082147	LOC106067506	NA	NA	XP_016868897, XP_016868895, XP_016868896, XP_011515330, XP_011515329, XP_005250972, NP_976324, XP_011515331	RBM12B			RNA binding, protein binding
FCFB01003629.1	1510	0.0849042	XP_013087810	LOC106072088	XP_011240582, XP_011240578, XP_017168124, XP_011240579, NP_766079, XP_011240580, XP_011240581, XP_017168123	D130040H23Rik	XP_011507248	LOC105369275
FCFB01003630.1	5797	0.0221158	XP_013071679	LOC106058735	NA	NA	NA	NA	NA	NA	NA	NA
FCFB01003632.1	13753	0.00466099	XP_013072632	LOC106059533	NA	NA	NA	NA	NA	NA	NA	NA
FCFB01003633.1	8864	0.708716	XP_013066659	LOC106055080	XP_017167966	Gm5737	XP_016879467, XP_016855112, XP_016855115, XP_016879470, XP_016855128, XP_016855125	SDR42E2, LOC105371187		, steroid biosynthetic process, oxidation-reduction process	, 3-beta-hydroxy-delta5-steroid dehydrogenase activity
FCFB01003636.1	13060	148.884	XP_013093610	LOC106077399	NP_001300904, NP_001300903, XP_017169829, XP_006532572, NP_001300902, NP_068680, NP_001300905	Prkar1a	XP_011523287, XP_011523285, NP_997637, NP_001263218, XP_011523286, NP_997636, NP_002725, NP_001265362	PRKAR1A	immunological synapse, cytoplasm, cytosol, cAMP-dependent protein kinase complex, membrane, nucleotide-activated protein kinase complex, neuromuscular junction, protein complex, plasma membrane raft, ciliary base	mesoderm formation, renal water homeostasis, regulation of transcription from RNA polymerase II promoter, female meiotic nuclear division, blood coagulation, activation of protein kinase A activity, intracellular signal transduction, sarcomere organization, negative regulation of meiotic nuclear division, negative regulation of activated T cell proliferation, cardiac muscle cell proliferation, ce…	cAMP-dependent protein kinase inhibitor activity, protein binding, cAMP-dependent protein kinase regulator activity, cAMP binding, ubiquitin protein ligase binding, protein kinase A catalytic subunit binding	Insulin signaling pathway - Homo sapiens (human)
FCFB01003640.1	8678	6.14582	XP_013073682, XP_013073683, XP_013073685, XP_013073684, XP_013073680, XP_013073686	LOC106060390	XP_006504724, NP_032949, XP_006504723, NP_001240819, XP_006504726, XP_017176208	Prkar1b	XP_011513748	PRKAR1B	cytosol, plasma membrane, cAMP-dependent protein kinase complex, ciliary base	renal water homeostasis, protein phosphorylation, blood coagulation, learning or memory, activation of protein kinase A activity, cellular response to glucagon stimulus, negative regulation of cAMP-dependent protein kinase activity	cAMP-dependent protein kinase inhibitor activity, protein binding, cAMP-dependent protein kinase regulator activity, cAMP-dependent protein kinase regulator activity, cAMP binding, protein kinase A catalytic subunit binding	Insulin signaling pathway - Homo sapiens (human)
FCFB01003642.1	3657	1.84052	XP_013071679	LOC106058735	NP_001240819, XP_006504726, NP_032949, XP_017176208, XP_006504723, XP_006504724	Prkar1b	NP_001263219, NP_001158230, NP_001158234, XP_011513748, NP_001158231, NP_001158232, NP_001158233, NP_002726	PRKAR1A, PRKAR1B	immunological synapse, cytoplasm, cytosol, cAMP-dependent protein kinase complex, membrane, nucleotide-activated protein kinase complex, neuromuscular junction, protein complex, plasma membrane raft, ciliary base, cytosol, plasma membrane, cAMP-dependent protein kinase complex, ciliary base	mesoderm formation, renal water homeostasis, regulation of transcription from RNA polymerase II promoter, female meiotic nuclear division, blood coagulation, activation of protein kinase A activity, intracellular signal transduction, sarcomere organization, negative regulation of meiotic nuclear division, negative regulation of activated T cell proliferation, cardiac muscle cell proliferation, ce…	cAMP-dependent protein kinase inhibitor activity, protein binding, cAMP-dependent protein kinase regulator activity, cAMP binding, ubiquitin protein ligase binding, protein kinase A catalytic subunit binding, cAMP-dependent protein kinase inhibitor activity, protein binding, cAMP-dependent protein kinase regulator activity, cAMP-dependent protein kinase regulator activity, cAMP binding, protein k…	Insulin signaling pathway - Homo sapiens (human)
FCFB01003644.1	11756	5.32735	XP_013073686, XP_013073683, XP_013073685, XP_013073684, XP_013073682, XP_013073680	LOC106060390	NA	NA	NA	NA	NA	NA	NA	NA
FCFB01003645.1	2955	4.81583	XP_013080942	LOC106066457	NA	NA	NA	NA	NA	NA	NA	NA
FCFB01003650.1	5112	0.213174	XP_013077853	LOC106063908	NA	NA	NA	NA	NA	NA	NA	NA
FCFB01003651.1	8219	0.109191	XP_013071500	LOC106058588	XP_011246192, XP_011246189, XP_011246194, XP_011246188, XP_011246191, XP_011246193, XP_017174163, XP_011246190	LOC101055907	XP_011508738	LOC100996637
FCFB01003655.1	7887	1.44672	XP_013094319	LOC106078111	NA	NA	NP_001309397	MUC4	proteinaceous extracellular matrix, extracellular space, Golgi lumen, plasma membrane, integral component of plasma membrane, membrane, vesicle, extracellular exosome	stimulatory C-type lectin receptor signaling pathway, cell-matrix adhesion, O-glycan processing, maintenance of gastrointestinal epithelium	ErbB-2 class receptor binding, extracellular matrix constituent, lubricant activity
FCFB01003659.1	3820	0	XP_013088721	LOC106072820	XP_017171833	Gm46487	NA	NA	NA	NA	NA	NA
FCFB01003660.1	12072	0.127441	XP_013083844	LOC106068889	NA	NA	XP_016864377	LOC107986217
FCFB01003669.1	3263	0	XP_013086378	LOC106070934	NA	NA	NA	NA	NA	NA	NA	NA
FCFB01003670.1	1429	0	XP_013077594	LOC106063699	NA	NA	NA	NA	NA	NA	NA	NA
FCFB01003673.1	17495	21.7535	XP_013078444	LOC106064434	NA	NA	NA	NA	NA	NA	NA	NA
FCFB01003674.1	20376	27.2474	XP_013062400	LOC106051742	NP_067501	Psmd14	NP_005796	PSMD14	proteasome complex, proteasome complex, extracellular region, nucleus, nucleoplasm, cytosol, proteasome regulatory particle, lid subcomplex, proteasome accessory complex, cytosolic proteasome complex, secretory granule lumen, extracellular exosome, ficolin-1-rich granule lumen	MAPK cascade, protein polyubiquitination, double-strand break repair via homologous recombination, stimulatory C-type lectin receptor signaling pathway, antigen processing and presentation of exogenous peptide antigen via MHC class I, TAP-dependent, double-strand break repair via nonhomologous end joining, ubiquitin-dependent protein catabolic process, regulation of cellular amino acid metabolic …	protein binding, metallopeptidase activity, thiol-dependent ubiquitinyl hydrolase activity, thiol-dependent ubiquitinyl hydrolase activity, metal ion binding, endopeptidase activator activity, Lys63-specific deubiquitinase activity, proteasome binding	Proteasome - Homo sapiens (human), Epstein-Barr virus infection - Homo sapiens (human)
FCFB01003676.1	7623	0.19341	XP_013088404	LOC106072561	XP_011237171, XP_017167846	Pogk	XP_016857403, XP_016857404, NP_001300943, NP_060012, XP_011508116, XP_005245427	POGK	nucleus	regulation of transcription, DNA-templated, multicellular organism development	DNA binding, protein binding
FCFB01003677.1	7988	1.90992	XP_013078443	LOC106064433	NP_081767	Rragd	XP_005248812, XP_011534324, NP_067067	RRAGD	nucleus, nucleoplasm, cytoplasm, lysosome, centrosome, cytosol, EGO complex, Gtr1-Gtr2 GTPase complex	cell cycle arrest, regulation of autophagy, regulation of macroautophagy, positive regulation of TOR signaling, cellular protein localization, cellular response to amino acid stimulus, cellular response to leucine, positive regulation of TORC1 signaling, cellular response to leucine starvation	GTPase activity, protein binding, GTP binding, GDP binding, protein heterodimerization activity, protein heterodimerization activity, GTPase binding	mTOR signaling pathway - Homo sapiens (human)
FCFB01003678.1	13094	13.6929	XP_013078443	LOC106064433	NP_077768	Rab12	NP_001020471	RAB12	Golgi membrane, lysosome, lysosomal membrane, endosome, autophagosome, Golgi apparatus, cytosol, recycling endosome membrane, recycling endosome membrane	autophagy, endosome to lysosome transport, protein transport, positive regulation of macroautophagy, cellular protein catabolic process, membrane organization	GTPase activity, protein binding, GTP binding, GDP binding
FCFB01003679.1	23006	17.019	XP_013078055	LOC106064103	XP_017172214, XP_006521335, XP_006521334, XP_006521332	Eef1d	XP_006716583	EEF1D	fibrillar center, nucleus, cytoplasm, endoplasmic reticulum, cytosol, cytosol, eukaryotic translation elongation factor 1 complex	transcription, DNA-templated, regulation of transcription, DNA-templated, translational elongation, signal transduction, positive regulation of I-kappaB kinase/NF-kappaB signaling, cellular response to ionizing radiation	DNA binding, translation elongation factor activity, signal transducer activity, protein binding, translation factor activity, RNA binding, cadherin binding	Herpes simplex infection - Homo sapiens (human)
FCFB01003680.1	12801	13.3704	XP_013078057	LOC106064104	NP_598713, XP_011249076, XP_006540605, XP_011249077, XP_017177406	Unc45a	NP_001034764, NP_061141, XP_005255020, NP_001310550, NP_001310549, XP_011520081, XP_016877896, XP_011520082, NP_001310548	UNC45A	Golgi apparatus, cytosol, nuclear speck, perinuclear region of cytoplasm	muscle organ development, cell differentiation, chaperone-mediated protein folding	protein binding, cadherin binding, Hsp90 protein binding
FCFB01003681.1	2500	17.8975	XP_013078057	LOC106064104	NA	NA	NA	NA	NA	NA	NA	NA
FCFB01003685.1	2666	0.74538	XP_013061279	LOC106050782	XP_006528979, XP_017174062, XP_011246147, XP_011246150, NP_001002272, XP_011246149, NP_001277699, XP_017174061, XP_011246148	Tro	NP_001258112	TRO	nucleus, cytoplasm, plasma membrane, integral component of plasma membrane	homophilic cell adhesion via plasma membrane adhesion molecules, embryo implantation, negative regulation of cell growth	protein binding
FCFB01003686.1	8525	85.8788	XP_013072525	LOC106059442	NP_080797	Zfp706	NP_001254638, NP_001035975, NP_057180, NP_001254637	ZNF706	nucleus, cytoplasm	regulation of translation, negative regulation of transcription, DNA-templated, negative regulation of stem cell population maintenance	metal ion binding
FCFB01003687.1	19001	16.3757	XP_013072523	LOC106059439	XP_011243671, NP_062609, XP_011243670, XP_006520184	Stk3	NP_001243241	STK3	nucleus, cytoplasm, cytosol, protein complex	neural tube formation, endocardium development, protein phosphorylation, apoptotic process, signal transduction, regulation of mitotic cell cycle, central nervous system development, negative regulation of cell proliferation, signal transduction by protein phosphorylation, stress-activated protein kinase signaling cascade, positive regulation of protein binding, hippo signaling, hippo signaling, …	magnesium ion binding, protein kinase activity, protein serine/threonine kinase activity, protein serine/threonine kinase activity, protein binding, ATP binding, protein serine/threonine kinase activator activity, protein dimerization activity	MAPK signaling pathway - Homo sapiens (human), Hippo signaling pathway - Homo sapiens (human), Hippo signaling pathway -multiple species - Homo sapiens (human)
FCFB01003688.1	1121	7.71977	XP_013072524	LOC106059440	NP_062609, NP_067395, XP_011243670, XP_006520184, XP_006520183	Stk3, Stk4	XP_011515555, XP_016869248, XP_005260587, XP_016883521, NP_006273, XP_011527320	STK3, STK4	nucleus, cytoplasm, cytosol, protein complex, nucleus, nucleoplasm, cytoplasm, cytosol, cytosol, nuclear body, protein complex	neural tube formation, endocardium development, protein phosphorylation, apoptotic process, signal transduction, regulation of mitotic cell cycle, central nervous system development, negative regulation of cell proliferation, signal transduction by protein phosphorylation, stress-activated protein kinase signaling cascade, positive regulation of protein binding, hippo signaling, hippo signaling, …	magnesium ion binding, protein kinase activity, protein serine/threonine kinase activity, protein serine/threonine kinase activity, protein binding, ATP binding, protein serine/threonine kinase activator activity, protein dimerization activity, magnesium ion binding, protein kinase activity, protein serine/threonine kinase activity, protein serine/threonine kinase activity, protein binding, ATP b…	MAPK signaling pathway - Homo sapiens (human), Hippo signaling pathway - Homo sapiens (human), Hippo signaling pathway -multiple species - Homo sapiens (human), MAPK signaling pathway - Homo sapiens (human), Ras signaling pathway - Homo sapiens (human), FoxO signaling pathway - Homo sapiens (human), Pathways in cancer - Homo sapiens (human), Non-small cell lung cancer - Homo sapiens (human)
FCFB01003689.1	6980	2.46125	XP_013072524	LOC106059440	NP_067395, NP_062609, XP_006500026	Stk4, Stk3	XP_016883519, XP_016883518, XP_016883520, XP_005260589	STK4	nucleus, nucleoplasm, cytoplasm, cytosol, cytosol, nuclear body, protein complex	cell morphogenesis, branching involved in blood vessel morphogenesis, neural tube formation, positive regulation of protein phosphorylation, endocardium development, protein phosphorylation, apoptotic process, signal transduction, regulation of mitotic cell cycle, central nervous system development, negative regulation of cell proliferation, peptidyl-serine phosphorylation, signal transduction by…	magnesium ion binding, protein kinase activity, protein serine/threonine kinase activity, protein serine/threonine kinase activity, protein binding, ATP binding, transcription factor binding, identical protein binding, protein homodimerization activity, protein serine/threonine kinase activator activity, protein dimerization activity	MAPK signaling pathway - Homo sapiens (human), Ras signaling pathway - Homo sapiens (human), FoxO signaling pathway - Homo sapiens (human), Pathways in cancer - Homo sapiens (human), Non-small cell lung cancer - Homo sapiens (human)
FCFB01003693.1	4954	0.672858	XP_013067843	LOC106055896	NA	NA	NP_057111	LACTB2	mitochondrial matrix	RNA phosphodiester bond hydrolysis, endonucleolytic	single-stranded RNA binding, endoribonuclease activity, protein binding, zinc ion binding
FCFB01003694.1	23173	11.9447	XP_013067842	LOC106055895	XP_006524850, NP_075020, XP_006524849, XP_017173095, NP_001158357, XP_006524851	Lpin2	XP_005258235, XP_005258236, XP_016881587, NP_055461, XP_016881588, XP_005258234	LPIN2	nucleus, endoplasmic reticulum membrane, endoplasmic reticulum membrane, cytosol	transcription, DNA-templated, lipid metabolic process, phosphatidylethanolamine biosynthetic process, phosphatidylcholine biosynthetic process, fatty acid catabolic process, dephosphorylation, triglyceride biosynthetic process, triglyceride biosynthetic process, positive regulation of transcription from RNA polymerase II promoter, positive regulation of transcription from RNA polymerase II promot…	transcription coactivator activity, transcription coactivator activity, phosphatidate phosphatase activity, phosphatidate phosphatase activity, phosphatidate phosphatase activity	Glycerolipid metabolism - Homo sapiens (human), Glycerophospholipid metabolism - Homo sapiens (human)
FCFB01003700.1	4450	0.172861	XP_013078800	LOC106064737	NP_848462	Zswim3	NA	NA	NA	NA	NA	NA
FCFB01003709.1	4088	0.0313614	XP_013087574	LOC106071901	NP_932165	Prx	XP_016882535, XP_016882536	PRX	nucleus, cytoplasm, plasma membrane, cell junction	axon ensheathment	molecular_function, protein binding
FCFB01003717.1	19097	1.22855	XP_013067841	LOC106055894	NA	NA	NA	NA	NA	NA	NA	NA
FCFB01003718.1	2989	9.45777	XP_013084774	LOC106069613	NA	NA	NA	NA	NA	NA	NA	NA
FCFB01003723.1	6978	1.2861	XP_013067854	LOC106055905	XP_006533866	Gosr2	NP_001308063, XP_016880884	GOSR2	Golgi membrane, Golgi membrane, endoplasmic reticulum membrane, endoplasmic reticulum membrane, Golgi apparatus, cytosol, ER to Golgi transport vesicle membrane, ER to Golgi transport vesicle membrane, membrane, integral component of membrane, SNARE complex, SNARE complex, late endosome membrane, endoplasmic reticulum-Golgi intermediate compartment membrane	protein targeting to vacuole, ER to Golgi vesicle-mediated transport, ER to Golgi vesicle-mediated transport, ER to Golgi vesicle-mediated transport, intra-Golgi vesicle-mediated transport, intra-Golgi vesicle-mediated transport, Golgi to vacuole transport, IRE1-mediated unfolded protein response, retrograde transport, endosome to Golgi, COPII vesicle coating, vesicle fusion with Golgi apparatus	SNARE binding, SNAP receptor activity, protein binding	SNARE interactions in vesicular transport - Homo sapiens (human)
FCFB01003724.1	2844	6.55903	XP_013067850	LOC106055903	NP_062624, XP_006533865	Gosr2	XP_016880879, XP_016880878	GOSR2	Golgi membrane, Golgi membrane, endoplasmic reticulum membrane, endoplasmic reticulum membrane, Golgi apparatus, cytosol, ER to Golgi transport vesicle membrane, ER to Golgi transport vesicle membrane, membrane, integral component of membrane, SNARE complex, SNARE complex, late endosome membrane, endoplasmic reticulum-Golgi intermediate compartment membrane	protein targeting to vacuole, ER to Golgi vesicle-mediated transport, ER to Golgi vesicle-mediated transport, ER to Golgi vesicle-mediated transport, intra-Golgi vesicle-mediated transport, intra-Golgi vesicle-mediated transport, Golgi to vacuole transport, IRE1-mediated unfolded protein response, retrograde transport, endosome to Golgi, COPII vesicle coating, vesicle fusion with Golgi apparatus	SNARE binding, SNAP receptor activity, protein binding	SNARE interactions in vesicular transport - Homo sapiens (human)
FCFB01003726.1	1121	1.0293	XP_013067853, XP_013067852	LOC106055904	NP_083788, XP_006500424, XP_017174806, XP_006500425, NP_859423, NP_001292732	Ttpal	XP_011527347	TTPAL	intracellular, membrane	transport	transporter activity
FCFB01003727.1	3264	0.294589	XP_013067853, XP_013067852	LOC106055904	NA	NA	NA	NA	NA	NA	NA	NA
FCFB01003728.1	7201	1.81599	XP_013096770	LOC106080029	NA	NA	NA	NA	NA	NA	NA	NA
FCFB01003738.1	4263	0.526294	XP_013067836	LOC106055890	NA	NA	NA	NA	NA	NA	NA	NA
FCFB01003742.1	3461	5.48234	XP_013090724	LOC106074482	XP_006504408	Gtf2ird2	NP_775808	GTF2IRD2	nucleoplasm, cytoplasm	transcription, DNA-templated, regulation of transcription from RNA polymerase II promoter, multicellular organism development	RNA polymerase II transcription factor activity, sequence-specific DNA binding, DNA binding, protein binding
FCFB01003744.1	26228	6.97533	XP_013088701	LOC106072773	XP_006530867	Pgbd5	NP_689808	PGBD4
FCFB01003746.1	6469	2.37821	XP_013068227, XP_013068226	LOC106056165	NP_001277963, XP_006533340, NP_001277962, NP_001277966, NP_035971	Mapk7	NP_002740, NP_620602, NP_620603	MAPK7	nucleus, nucleoplasm, nucleoplasm, cytoplasm, cytosol, cytosol, PML body	MAPK cascade, cell cycle, signal transduction, axon guidance, peptidyl-serine phosphorylation, cAMP-mediated signaling, negative regulation of cAMP catabolic process, negative regulation of heterotypic cell-cell adhesion, positive regulation of transcription from RNA polymerase II promoter in response to stress, negative regulation of MAP kinase activity, regulation of angiogenesis, positive regu…	protein serine/threonine kinase activity, MAP kinase activity, protein binding, ATP binding, mitogen-activated protein kinase binding	MAPK signaling pathway - Homo sapiens (human), Gap junction - Homo sapiens (human), Neurotrophin signaling pathway - Homo sapiens (human), GnRH signaling pathway - Homo sapiens (human), Oxytocin signaling pathway - Homo sapiens (human), MicroRNAs in cancer - Homo sapiens (human)
FCFB01003747.1	4228	5.65522	XP_013068227, XP_013068226	LOC106056165	NP_001277966, NP_001277963, NP_001277965, XP_006533340, NP_001277962, XP_006533349, XP_006533344, NP_001277964, XP_006533348, XP_006533347, XP_006533343, NP_035971	Mapk7	XP_006721622, NP_002740, NP_620603, XP_006721621, XP_006721620, NP_620602	MAPK7	nucleus, nucleoplasm, nucleoplasm, cytoplasm, cytosol, cytosol, PML body	MAPK cascade, cell cycle, signal transduction, axon guidance, peptidyl-serine phosphorylation, cAMP-mediated signaling, negative regulation of cAMP catabolic process, negative regulation of heterotypic cell-cell adhesion, positive regulation of transcription from RNA polymerase II promoter in response to stress, negative regulation of MAP kinase activity, regulation of angiogenesis, positive regu…	protein serine/threonine kinase activity, MAP kinase activity, protein binding, ATP binding, mitogen-activated protein kinase binding	MAPK signaling pathway - Homo sapiens (human), Gap junction - Homo sapiens (human), Neurotrophin signaling pathway - Homo sapiens (human), GnRH signaling pathway - Homo sapiens (human), Oxytocin signaling pathway - Homo sapiens (human), MicroRNAs in cancer - Homo sapiens (human)
FCFB01003748.1	11608	9.63086	XP_013068261	LOC106056190	NA	NA	NA	NA	NA	NA	NA	NA
FCFB01003749.1	7847	1.98508	XP_013068228	LOC106056166	NP_663346	Eif2b1	NP_001405	EIF2B1	cytoplasm, cytosol, eukaryotic translation initiation factor 2B complex, plasma membrane, membrane	translational initiation, response to heat, response to heat, response to glucose, oligodendrocyte development, response to peptide hormone, positive regulation of GTPase activity, cellular response to stimulus	translation initiation factor activity, guanyl-nucleotide exchange factor activity, protein binding, identical protein binding	RNA transport - Homo sapiens (human)
FCFB01003750.1	5163	7.84677	XP_013068228	LOC106056166	NP_663346	Eif2b1	NP_001405	EIF2B1	cytoplasm, cytosol, eukaryotic translation initiation factor 2B complex, plasma membrane, membrane	translational initiation, response to heat, response to heat, response to glucose, oligodendrocyte development, response to peptide hormone, positive regulation of GTPase activity, cellular response to stimulus	translation initiation factor activity, guanyl-nucleotide exchange factor activity, protein binding, identical protein binding	RNA transport - Homo sapiens (human)
FCFB01003751.1	15122	237.954	XP_013087017	LOC106071452	XP_006530290, NP_035420	Rpl6	NP_001307071	RPL6	nucleus, cytosol, focal adhesion, membrane, cytosolic large ribosomal subunit, cytoplasmic ribonucleoprotein granule	ribosomal large subunit assembly, nuclear-transcribed mRNA catabolic process, nonsense-mediated decay, cytoplasmic translation, regulation of transcription, DNA-templated, rRNA processing, translation, translational initiation, SRP-dependent cotranslational protein targeting to membrane, viral transcription	DNA binding, RNA binding, RNA binding, structural constituent of ribosome, structural constituent of ribosome, cadherin binding	Ribosome - Homo sapiens (human)
FCFB01003752.1	9085	8.68579	XP_013087016, XP_013087015	LOC106071451	NA	NA	NA	NA	NA	NA	NA	NA
FCFB01003753.1	7134	1.21304	XP_013096237, XP_013096239, XP_013096238, XP_013096236	LOC106079595	NA	NA	NA	NA	NA	NA	NA	NA
FCFB01003754.1	11226	5.58457	XP_013096326	LOC106079672	NP_083754, XP_006534466, XP_006534465	Vmp1	NP_112200	VMP1	pre-autophagosomal structure, autophagosome membrane, nucleolus, endoplasmic reticulum, plasma membrane, membrane, integral component of membrane, endoplasmic reticulum-Golgi intermediate compartment membrane	exocytosis, autophagy, endoplasmic reticulum organization, Golgi organization, embryo implantation, single organismal cell-cell adhesion, cell junction assembly	protein binding
FCFB01003755.1	12704	0.514678	XP_013096326	LOC106079672	NA	NA	NA	NA	NA	NA	NA	NA
FCFB01003758.1	12992	0.0986802	XP_013079258	LOC106065047	NA	NA	NA	NA	NA	NA	NA	NA
FCFB01003762.1	3693	0	XP_013092440	LOC106076124	XP_006519834	Gm31606	XP_011513969	LOC105375131
FCFB01003770.1	379	0.507409	XP_013073369	LOC106060123	NA	NA	NA	NA	NA	NA	NA	NA
FCFB01003772.1	1696	0	XP_013083243	LOC106068434	XP_006527319	Ahnak	XP_005274302	AHNAK	nucleus, nucleus, cytoplasm, lysosomal membrane, cytosol, plasma membrane, focal adhesion, actin cytoskeleton, membrane, T-tubule, vesicle, sarcolemma, sarcolemma, costamere, cell-cell contact zone, membrane raft, extracellular exosome	regulation of RNA splicing, protein oligomerization, regulation of voltage-gated calcium channel activity	RNA binding, protein binding, S100 protein binding, cadherin binding, structural molecule activity conferring elasticity
FCFB01003776.1	3070	1.29458	XP_013073369	LOC106060123	NA	NA	NA	NA	NA	NA	NA	NA
FCFB01003777.1	1205	2.60666	XP_013085365	LOC106070085	NA	NA	NA	NA	NA	NA	NA	NA
FCFB01003780.1	5577	0.0229882	XP_013080466	LOC106066042	NA	NA	NA	NA	NA	NA	NA	NA
FCFB01003787.1	16138	0.0278051	XP_013075967	LOC106062242	NP_062409	Dnah10	XP_011536316, XP_016874450, XP_016874449, XP_011536317, XP_011536322, NP_997320, XP_005253612, XP_011536318, XP_011536319	DNAH10	cytoplasm, microtubule, cilium, dynein complex	microtubule-based movement	ATP binding, ATP-dependent microtubule motor activity, minus-end-directed, dynein light chain binding, dynein intermediate chain binding, dynein light intermediate chain binding	Huntington,s disease - Homo sapiens (human)
FCFB01003788.1	3335	0.0192212	XP_013092961	LOC106076697	NP_062409	Dnah10	XP_016874449	DNAH10	cytoplasm, microtubule, cilium, dynein complex	microtubule-based movement	ATP binding, ATP-dependent microtubule motor activity, minus-end-directed, dynein light chain binding, dynein intermediate chain binding, dynein light intermediate chain binding	Huntington,s disease - Homo sapiens (human)
FCFB01003789.1	4930	0.091018	XP_013072164	LOC106059156	NA	NA	NA	NA	NA	NA	NA	NA
FCFB01003790.1	10280	0.0810637	XP_013072164	LOC106059156	NP_062409	Dnah10	XP_011536317, XP_005253612, NP_997320, XP_016874449, XP_011536322, XP_016874451, XP_011536319, XP_011536318, XP_011536316, XP_011536321, XP_016874450	DNAH10	cytoplasm, microtubule, cilium, dynein complex	microtubule-based movement	ATP binding, ATP-dependent microtubule motor activity, minus-end-directed, dynein light chain binding, dynein intermediate chain binding, dynein light intermediate chain binding	Huntington,s disease - Homo sapiens (human)
FCFB01003792.1	6607	0.0194045	XP_013072164	LOC106059156	NP_062409	Dnah10	XP_011536317, XP_005253612, NP_997320, XP_016874450, XP_016874449, XP_011536319, XP_011536316, XP_016874451, XP_011536322	DNAH10	cytoplasm, microtubule, cilium, dynein complex	microtubule-based movement	ATP binding, ATP-dependent microtubule motor activity, minus-end-directed, dynein light chain binding, dynein intermediate chain binding, dynein light intermediate chain binding	Huntington,s disease - Homo sapiens (human)
FCFB01003793.1	12390	0.605328	XP_013075524	LOC106061852	XP_011245548, XP_006527141, NP_766426	Slc16a12	NP_998771, XP_016871726, XP_016871727, XP_016871728	SLC16A12	integral component of plasma membrane	monocarboxylic acid transport, creatine transmembrane transport	creatine transmembrane transporter activity, monocarboxylic acid transmembrane transporter activity, symporter activity
FCFB01003796.1	7069	0.53502	XP_013075524	LOC106061852	XP_006527141, NP_766426, XP_011245548	Slc16a12	XP_016871726, NP_998771, XP_016871728, XP_016871727	SLC16A12	integral component of plasma membrane	monocarboxylic acid transport, creatine transmembrane transport	creatine transmembrane transporter activity, monocarboxylic acid transmembrane transporter activity, symporter activity
FCFB01003799.1	7654	0.0502503	XP_013075527	LOC106061854	NP_062409	Dnah10	XP_011536321, XP_016874451	DNAH10	cytoplasm, microtubule, cilium, dynein complex	microtubule-based movement	ATP binding, ATP-dependent microtubule motor activity, minus-end-directed, dynein light chain binding, dynein intermediate chain binding, dynein light intermediate chain binding	Huntington,s disease - Homo sapiens (human)
FCFB01003800.1	16184	0.174278	XP_013093318	LOC106077081	NP_062409	Dnah10	XP_016874451, XP_005253612, XP_011536319, XP_011536316, XP_016874449, XP_011536318, XP_011536317, NP_997320, XP_016874450, XP_011536321	DNAH10	cytoplasm, microtubule, cilium, dynein complex	microtubule-based movement	ATP binding, ATP-dependent microtubule motor activity, minus-end-directed, dynein light chain binding, dynein intermediate chain binding, dynein light intermediate chain binding	Huntington,s disease - Homo sapiens (human)
FCFB01003801.1	3232	0.31734	XP_013086882, XP_013086881, XP_013086880	LOC106071343	NP_062409	Dnah10	XP_011536317, XP_011536318, XP_011536316, XP_016874450, XP_005253612, XP_016874449	DNAH10	cytoplasm, microtubule, cilium, dynein complex	microtubule-based movement	ATP binding, ATP-dependent microtubule motor activity, minus-end-directed, dynein light chain binding, dynein intermediate chain binding, dynein light intermediate chain binding	Huntington,s disease - Homo sapiens (human)
FCFB01003808.1	4389	0	XP_013078651	LOC106064593	NA	NA	NA	NA	NA	NA	NA	NA
FCFB01003809.1	4697	0	XP_013078651	LOC106064593	NA	NA	NA	NA	NA	NA	NA	NA
FCFB01003810.1	4625	0	XP_013097084	LOC106080291	NA	NA	NA	NA	NA	NA	NA	NA
FCFB01003811.1	2542	0.933044	XP_013068274	LOC106056205	NA	NA	NA	NA	NA	NA	NA	NA
FCFB01003817.1	2179	0.676623	XP_013072792	LOC106059660	NA	NA	NA	NA	NA	NA	NA	NA
FCFB01003818.1	6015	0.767314	XP_013070933	LOC106058108	NA	NA	NA	NA	NA	NA	NA	NA
FCFB01003826.1	5015	0.102257	XP_013070711	LOC106057908	NP_035034	Nefh	NP_066554	NEFH	cytoplasm, cytoplasm, mitochondrion, neurofilament, postsynaptic density of dendrite, axon, myelin sheath, neurofibrillary tangle	microtubule cytoskeleton organization, axonogenesis, cell projection assembly, neurofilament bundle assembly, peripheral nervous system neuron axonogenesis, axon development, regulation of organelle transport along microtubule, cellular response to leukemia inhibitory factor	structural molecule activity, structural constituent of cytoskeleton, microtubule binding, kinesin binding, protein kinase binding, protein binding, bridging, dynein complex binding	Amyotrophic lateral sclerosis (ALS) - Homo sapiens (human)
FCFB01003828.1	4877	0.223446	XP_013062496, XP_013062492, XP_013062497, XP_013062494, XP_013062493	LOC106051834	NA	NA	NA	NA	NA	NA	NA	NA
FCFB01003829.1	2235	0.0573626	XP_013089258	LOC106073284	NA	NA	NA	NA	NA	NA	NA	NA
FCFB01003830.1	2171	0	XP_013088078	LOC106072276	NP_997652, XP_006521177	Krt78	NA	NA	NA	NA	NA	NA
FCFB01003833.1	36648	6.14475	XP_013094341	LOC106078129	NP_898911, XP_017176594	Zbed5	NP_067034, NP_001137139	ZBED5	nucleoplasm, cytoplasm	regulation of transcription from RNA polymerase II promoter	RNA polymerase II transcription factor activity, sequence-specific DNA binding, DNA binding, metal ion binding
FCFB01003834.1	10533	0.359067	XP_013062509	LOC106051845	XP_006520321, XP_011243698, NP_001014976, XP_006520322, XP_006520320	Espl1	NP_036423, XP_006719768, XP_011537326	ESPL1	nucleus, cytoplasm, centrosome, cytosol, mitotic spindle	mitotic sister chromatid segregation, meiotic spindle organization, cytokinesis, proteolysis, apoptotic process, establishment of mitotic spindle localization, homologous chromosome segregation, positive regulation of mitotic metaphase/anaphase transition, negative regulation of sister chromatid cohesion, meiotic chromosome separation	catalytic activity, cysteine-type endopeptidase activity, protein binding, cysteine-type peptidase activity, cysteine-type peptidase activity	Cell cycle - Homo sapiens (human), Oocyte meiosis - Homo sapiens (human)
FCFB01003835.1	20845	0.418228	XP_013062480	LOC106051823	NA	NA	NA	NA	NA	NA	NA	NA
FCFB01003837.1	5169	0.136415	XP_013084448	LOC106069352	NA	NA	NA	NA	NA	NA	NA	NA
FCFB01003841.1	16995	0.414904	XP_013062500	LOC106051837	NA	NA	NA	NA	NA	NA	NA	NA
FCFB01003842.1	7779	0.247214	XP_013097106	LOC106080314	XP_017171145	Gm46386	NP_001128360	RTL1	integral component of membrane	multicellular organism development
FCFB01003843.1	4919	0.495202	XP_013062500	LOC106051837	NP_032652, XP_006532469	Mrc2	NP_006030	MRC2	integral component of plasma membrane, focal adhesion, membrane	osteoblast differentiation, endocytosis, signal transduction, collagen catabolic process	transmembrane signaling receptor activity, protein binding, collagen binding, carbohydrate binding	Phagosome - Homo sapiens (human), Tuberculosis - Homo sapiens (human)
FCFB01003844.1	66911	0.422491	XP_013062487	LOC106051830	NP_032602, XP_006521902	Abcc1	XP_016878728, XP_011520800, NP_004987, XP_016878730, XP_016878727	ABCC1	plasma membrane, plasma membrane, integral component of plasma membrane, membrane, basolateral plasma membrane, extracellular exosome	leukotriene metabolic process, transport, drug transmembrane transport, cobalamin metabolic process, cobalamin transport, glutathione transmembrane transport, vitamin transmembrane transport, response to drug, xenobiotic transport, transmembrane transport, ATP hydrolysis coupled anion transmembrane transport	transporter activity, ATP binding, xenobiotic-transporting ATPase activity, cobalamin-transporting ATPase activity, glutathione S-conjugate-exporting ATPase activity, ATPase activity, glutathione transmembrane transporter activity, ATPase activity, coupled to transmembrane movement of substances, ATPase-coupled anion transmembrane transporter activity	ABC transporters - Homo sapiens (human), Sphingolipid signaling pathway - Homo sapiens (human), Vitamin digestion and absorption - Homo sapiens (human), MicroRNAs in cancer - Homo sapiens (human)
FCFB01003846.1	7039	0.0182136	XP_013063034	LOC106052260	NA	NA	XP_016876376	LOC105378193
FCFB01003849.1	5453	0.0117555	XP_013063949	LOC106053024	NA	NA	NP_775082, XP_016868070, NP_003377	ZAN	plasma membrane, integral component of membrane	binding of sperm to zona pellucida, single organismal cell-cell adhesion
FCFB01003851.1	4127	0.06213	XP_013067858	LOC106055912	NA	NA	NA	NA	NA	NA	NA	NA
FCFB01003853.1	8884	0.0216466	XP_013071679	LOC106058735	NA	NA	NA	NA	NA	NA	NA	NA
FCFB01003854.1	3081	0.977872	XP_013062483	LOC106051827	NA	NA	NA	NA	NA	NA	NA	NA
FCFB01003855.1	18464	1.43731	XP_013062483	LOC106051827	NA	NA	NA	NA	NA	NA	NA	NA
FCFB01003856.1	36841	22.7137	XP_013062489	LOC106051831	NP_076362, XP_006511449, XP_017169035, XP_006511453, XP_006511454, XP_011241104	Cep70	XP_016862764, XP_016862761, NP_001275895, XP_016862763, XP_016862759, NP_077817, XP_016862765, XP_016862762, NP_001275896, NP_001275894, NP_001307527, NP_001307528, NP_001275893, XP_005247862, XP_016862760	CEP70	centrosome, cytosol	G2/M transition of mitotic cell cycle, regulation of G2/M transition of mitotic cell cycle, ciliary basal body-plasma membrane docking	protein binding, identical protein binding
FCFB01003858.1	10649	1.16178	XP_013071338, XP_013071337, XP_013071339, XP_013071336	LOC106058454	NP_898911, XP_017176594	Zbed5	NP_001290180, NP_071373	ZBED8	nucleoplasm, nucleoplasm, cytoplasm	regulation of transcription from RNA polymerase II promoter	RNA polymerase II transcription factor activity, sequence-specific DNA binding, DNA binding, protein binding
FCFB01003860.1	2614	0.245228	XP_013088701	LOC106072773	NA	NA	NA	NA	NA	NA	NA	NA
FCFB01003861.1	6705	0.535384	XP_013090724	LOC106074482	XP_017176099	Gtf2ird2	NP_001003795	GTF2IRD2B	nucleus, nucleoplasm, cytoplasm	transcription, DNA-templated, regulation of transcription from RNA polymerase II promoter, multicellular organism development	RNA polymerase II transcription factor activity, sequence-specific DNA binding, DNA binding
FCFB01003864.1	5429	13.9446	XP_013075129	LOC106061510	NA	NA	NA	NA	NA	NA	NA	NA
FCFB01003865.1	39187	15.1313	XP_013095125, XP_013095134	LOC106078683	NP_064296	Ube2d2a	NP_003330	UBE2D2	ubiquitin ligase complex, nucleoplasm, cytosol, protein complex, extracellular exosome	protein polyubiquitination, stimulatory C-type lectin receptor signaling pathway, cellular protein modification process, ubiquitin-dependent protein catabolic process, protein ubiquitination, protein ubiquitination, TRIF-dependent toll-like receptor signaling pathway, Fc-epsilon receptor signaling pathway, T cell receptor signaling pathway, protein autoubiquitination, regulation of transcription …	ubiquitin-protein transferase activity, protein binding, ATP binding, ubiquitin conjugating enzyme activity	Ubiquitin mediated proteolysis - Homo sapiens (human), Protein processing in endoplasmic reticulum - Homo sapiens (human), Shigellosis - Homo sapiens (human)
FCFB01003870.1	8776	0	XP_013061595	LOC106051028	XP_006526277	Dtwd2	NA	NA	NA	NA	NA	NA
FCFB01003875.1	1306	3.04316	XP_013094949	LOC106078587	NA	NA	NA	NA	NA	NA	NA	NA
FCFB01003876.1	4886	26.6985	XP_013094949	LOC106078587	NA	NA	NA	NA	NA	NA	NA	NA
FCFB01003877.1	16936	64.6288	XP_013091614	LOC106075218	NP_067248	Ckb	XP_016876440, NP_001814	CKB	extracellular space, nucleus, mitochondrion, cytosol, cytosol, dendrite, neuronal cell body, myelin sheath, extracellular exosome	creatine metabolic process, phosphorylation, cerebellum development, substantia nigra development, cellular chloride ion homeostasis	creatine kinase activity, creatine kinase activity, protein binding, ATP binding, ubiquitin protein ligase binding	Arginine and proline metabolism - Homo sapiens (human)
FCFB01003878.1	44315	0.591628	XP_013094925	LOC106078569	NP_001092777	Gm7173	NP_705842	DNAJB13	cellular_component, cytoplasm, axoneme, motile cilium, sperm flagellum	protein folding, axonemal central apparatus assembly	molecular_function, protein binding, unfolded protein binding
FCFB01003879.1	14807	11.5157	XP_013095556	LOC106078999	NA	NA	NA	NA	NA	NA	NA	NA
FCFB01003882.1	6991	0.00916931	XP_013070642	LOC106057860	XP_006527574	Ms4a14	NA	NA	NA	NA	NA	NA
FCFB01003884.1	9272	0.0138271	XP_013073172	LOC106059994	NA	NA	XP_016879460, XP_016855167	LOC105371409
FCFB01003892.1	15266	37.0524	XP_013088179	LOC106072361	NP_001028353	Jrkl	NP_663748	TIGD1	nucleus		DNA binding
FCFB01003897.1	16376	31.6247	XP_013089403	LOC106073412	NA	NA	NA	NA	NA	NA	NA	NA
FCFB01003898.1	5535	0.0115813	XP_013083471	LOC106068589	NA	NA	XP_016876376	LOC105378193
FCFB01003899.1	3382	0.0568622	XP_013093277	LOC106077031	XP_017176023	Gm42355	NA	NA	NA	NA	NA	NA
FCFB01003900.1	3117	1.62467	XP_013095038	LOC106078637	NA	NA	NA	NA	NA	NA	NA	NA
FCFB01003903.1	6462	0.644796	XP_013078460	LOC106064446	NA	NA	NA	NA	NA	NA	NA	NA
FCFB01003905.1	8319	2.33479	XP_013095038, XP_013095047	LOC106078637	NA	NA	NA	NA	NA	NA	NA	NA
FCFB01003908.1	15172	17.9692	XP_013094903	LOC106078550	XP_011245773, NP_808372, NP_001277657, XP_011245767, XP_011245775, XP_011245772, XP_011245771, XP_017173956, XP_011245765, XP_011245770, XP_006527670, XP_006527671, XP_011245774, XP_011245762, XP_006527667, XP_011245766	Sytl5	XP_016885461, XP_011542304, NP_001156806, XP_016885463, XP_016885462, XP_011542303, NP_620135, NP_001156807	SYTL5	plasma membrane, exocytic vesicle, presynapse	intracellular protein transport, vesicle fusion, regulation of calcium ion-dependent exocytosis, calcium ion-regulated exocytosis of neurotransmitter	calcium ion binding, protein binding, calcium-dependent phospholipid binding, Rab GTPase binding, syntaxin binding, clathrin binding
FCFB01003909.1	21276	4.46513	XP_013094891	LOC106078541	NP_032654	Msh2	NP_000242	MSH2	nuclear chromosome, telomeric region, nucleoplasm, membrane, MutSalpha complex, MutSbeta complex	in utero embryonic development, oxidative phosphorylation, DNA repair, mismatch repair, mismatch repair, mismatch repair, postreplication repair, double-strand break repair, meiotic gene conversion, cell cycle arrest, germ cell development, determination of adult lifespan, male gonad development, response to X-ray, response to X-ray, response to UV-B, response to UV-B, somatic hypermutation of im…	magnesium ion binding, four-way junction DNA binding, Y-form DNA binding, heteroduplex DNA loop binding, double-strand/single-strand DNA junction binding, DNA binding, double-stranded DNA binding, single-stranded DNA binding, protein binding, protein binding, ATP binding, protein C-terminus binding, DNA-dependent ATPase activity, ATPase activity, centromeric DNA binding, enzyme binding, protein k…	Mismatch repair - Homo sapiens (human), Pathways in cancer - Homo sapiens (human), Colorectal cancer - Homo sapiens (human)
FCFB01003911.1	3937	0.146539	XP_013093185	LOC106076921	XP_006523816, XP_006523825, NP_034936, XP_006523821, XP_017172765, XP_006523830, XP_006523819, XP_006523828	Afdn	XP_011534144, NP_001035089, XP_016866368, XP_016866374, NP_001193937, XP_005267053, XP_006715557, XP_016866370, XP_016866373	AFDN	nucleoplasm, cytosol, cytosol, plasma membrane, cell-cell junction, cell-cell adherens junction, nuclear speck, cell junction	cell adhesion, signal transduction, cell-cell signaling, regulation of protein localization, adherens junction organization, adherens junction organization, positive regulation of GTPase activity, establishment of endothelial intestinal barrier	protein binding, protein C-terminus binding, Ras GTPase binding, cadherin binding	Ras signaling pathway - Homo sapiens (human), Rap1 signaling pathway - Homo sapiens (human), cAMP signaling pathway - Homo sapiens (human), Adherens junction - Homo sapiens (human), Tight junction - Homo sapiens (human), Leukocyte transendothelial migration - Homo sapiens (human)
[truncated: 83,345 more rows]
